# Supplementary material for: {6,6′-Dimeth­oxy-2,2′-[naphthalene-2,3-diylbis(nitrilo­methyl­idyne)]diphenolato}thio­cyanato­cobalt(III) diethyl ether dichloro­methane solvate
Source: Acta Crystallogr Sect E Struct Rep Online. 2009 Feb 6;65(Pt 3):m257–8. doi: 10.1107/S1600536809000841 (PMC2968487; doi:10.1107/S1600536809000841)
Supplement: Supplementary file 2 [file e-65-0m257-Isup2.hkl]

# 
# h,k,l, Fc-squared, Fo-squared, sigma(Fo-squared) and status flag 
# 
data_I
_shelx_title ' _CoLSCN_C4H10O_CH2Cl2'
_shelx_refln_list_code          4 
_shelx_F_calc_maximum      228.38 
_exptl_crystal_F_000      1448.00 
_reflns_d_resolution_high  0.7700 
 
loop_ 
 _symmetry_equiv_pos_as_xyz 
 'x, y, z' 
 '-x+1/2, y+1/2, -z+1/2' 
 '-x, -y, -z' 
 'x-1/2, -y-1/2, z-1/2' 
 
_cell_length_a     9.1935 
_cell_length_b    13.3640 
_cell_length_c    25.9096 
_cell_angle_alpha  90.000 
_cell_angle_beta   92.462 
_cell_angle_gamma  90.000 
 
_shelx_F_squared_multiplier     1.000 
 
loop_ 
 _refln_index_h 
 _refln_index_k 
 _refln_index_l 
 _refln_F_squared_calc 
 _refln_F_squared_meas 
 _refln_F_squared_sigma 
 _refln_observed_status 
   2   0   0     6241.10     6544.00     48.46 o 
   4   0   0     6893.58     6904.44     72.31 o 
   6   0   0      393.99      314.67     46.12 o 
   8   0   0     1619.61     1470.89    100.12 o 
  10   0   0     2052.74     1898.53     93.86 o 
   2   1   0     1515.09     1896.00     22.16 o 
   3   1   0     1773.50     1839.81     27.52 o 
   4   1   0     4397.25     4247.71     52.41 o 
   5   1   0     1141.53      977.82     34.70 o 
   6   1   0     1098.32     1099.06     43.79 o 
   7   1   0      242.19      256.82     35.27 o 
   8   1   0     4909.57     4952.17    174.71 o 
   9   1   0      423.05      423.10     38.66 o 
  10   1   0     1830.44     1900.29     67.45 o 
  11   1   0      834.08      890.53    115.07 o 
   0   2   0      919.92     1457.58     25.53 o 
   1   2   0    18804.80    20102.34     99.28 o 
   2   2   0     7647.95     8695.37     39.64 o 
   3   2   0      921.36      735.73     21.52 o 
   4   2   0        1.05       54.29     27.83 o 
   5   2   0    12680.39    13142.15    103.29 o 
   6   2   0     2361.27     2511.36     55.74 o 
   7   2   0     5777.04     5831.03     94.89 o 
   8   2   0      111.82      106.80     30.01 o 
   9   2   0      259.72      349.55     42.58 o 
  10   2   0       60.28      193.04     78.34 o 
  11   2   0      351.66      300.14     78.19 o 
   1   3   0     2307.09     2704.80     35.43 o 
   2   3   0       56.66       78.86     23.19 o 
   3   3   0     6568.58     6495.98     47.71 o 
   4   3   0     1083.72     1110.42     25.62 o 
   5   3   0     2880.12     2736.25     47.97 o 
   6   3   0       13.33       49.44     13.79 o 
   7   3   0      701.67      675.92     40.90 o 
   8   3   0      210.39      201.36     30.64 o 
   9   3   0      557.29      618.75     42.54 o 
  10   3   0     1566.44     1688.81     76.22 o 
  11   3   0       16.83       23.20     64.73 o 
   0   4   0     8662.99     8155.61     63.36 o 
   1   4   0      194.32      158.51     12.96 o 
   2   4   0      493.45      524.60     26.85 o 
   3   4   0      676.08      906.58     47.46 o 
   4   4   0    11725.02    11982.11     59.04 o 
   5   4   0      894.57      847.76     44.41 o 
   6   4   0      280.01      295.82     36.37 o 
   7   4   0       38.47       43.00     26.48 o 
   8   4   0     3208.12     3187.71     68.10 o 
   9   4   0      407.96      430.04     50.04 o 
  10   4   0        1.43       69.62     38.00 o 
  11   4   0      172.04       66.60     74.66 o 
   1   5   0     1446.46     1429.28     30.16 o 
   2   5   0    11336.65    11948.13    216.07 o 
   3   5   0     8505.58     8962.06    105.47 o 
   4   5   0      159.36      234.10     42.79 o 
   5   5   0     1031.97     1118.43     59.37 o 
   6   5   0       72.13       98.43     25.10 o 
   7   5   0       47.40       84.00     26.44 o 
   8   5   0     1585.94     1444.05     94.84 o 
   9   5   0      915.65     1025.09     72.43 o 
  10   5   0     1131.60     1241.47     73.34 o 
  11   5   0      830.39     1287.12    183.95 o 
   0   6   0      133.46      204.12     29.72 o 
   1   6   0     5748.71     6304.36     67.42 o 
   2   6   0      118.70      154.14     15.77 o 
   3   6   0      337.71      474.94     57.65 o 
   4   6   0     5818.27     5684.83    100.31 o 
   5   6   0      733.12      727.01     55.97 o 
   6   6   0      418.34      440.93     51.35 o 
   7   6   0     1598.28     1788.84     78.35 o 
   8   6   0      276.01      229.39     50.10 o 
   9   6   0     1171.49     1071.61     68.12 o 
  10   6   0        1.64      144.72     50.12 o 
  11   6   0        6.37       42.93    103.20 o 
   1   7   0     6441.96     5896.42     68.73 o 
   2   7   0      571.74      691.73     23.75 o 
   3   7   0     3335.47     3405.49     84.79 o 
   4   7   0       71.14       45.37     34.94 o 
   5   7   0     6983.83     6844.19    119.97 o 
   6   7   0     2025.74     1869.37     87.65 o 
   7   7   0       52.41       80.79     49.25 o 
   8   7   0        2.59       71.83     43.53 o 
   9   7   0      890.46      896.06     71.92 o 
  10   7   0      603.19      668.84     66.29 o 
   0   8   0     9133.91     9180.18    137.81 o 
   1   8   0     2201.04     2386.40     48.55 o 
   2   8   0     2678.20     2708.32     42.04 o 
   3   8   0      219.27      270.75     47.09 o 
   4   8   0     2160.61     2123.38    174.01 o 
   5   8   0     2333.54     2320.85     85.53 o 
   6   8   0      828.95      819.14     81.50 o 
   7   8   0      486.61      464.99     99.28 o 
   8   8   0      350.55      376.06     52.35 o 
   9   8   0       27.87       77.76     64.63 o 
  10   8   0       22.61       80.78     39.20 o 
   1   9   0       14.65       70.49     39.39 o 
   2   9   0     1234.27     1214.27     58.65 o 
   3   9   0      313.96      303.19     39.46 o 
   4   9   0      633.45      668.19     63.34 o 
   5   9   0       13.58       77.01     67.91 o 
   6   9   0     3767.46     3767.99    118.05 o 
   7   9   0      969.09      976.94     77.12 o 
   8   9   0      303.49      249.82     48.59 o 
   9   9   0       14.26      185.85     58.49 o 
  10   9   0     1538.28     1323.83    110.86 o 
   0  10   0      126.29      185.47     43.85 o 
   1  10   0       45.20       62.97     26.91 o 
   2  10   0     1364.43     1361.07     58.32 o 
   3  10   0       80.93       69.84     16.17 o 
   4  10   0     2956.00     3124.69    168.94 o 
   5  10   0       44.14      121.10     44.68 o 
   6  10   0       49.00      142.67     73.47 o 
   7  10   0      413.51      545.84     70.20 o 
   8  10   0      335.13      435.02     77.18 o 
   9  10   0       54.18      164.65     57.78 o 
   1  11   0      904.82      924.80     51.56 o 
   2  11   0      554.78      494.41     38.89 o 
   3  11   0     1024.99      893.61     47.15 o 
   4  11   0      885.43      970.42     99.83 o 
   5  11   0      461.00      508.90     65.57 o 
   6  11   0       27.60       80.18     74.58 o 
   7  11   0      773.61      861.30     88.99 o 
   8  11   0      315.40      207.44     62.22 o 
   9  11   0      156.61      248.48     53.92 o 
   0  12   0      154.15      190.91     53.49 o 
   1  12   0       17.48       94.36     41.66 o 
   2  12   0      413.57      480.52     43.42 o 
   3  12   0     4676.87     4482.82    125.45 o 
   4  12   0       43.87      198.76     66.81 o 
   5  12   0     1210.08     1155.07     86.05 o 
   6  12   0      574.73      606.49     74.77 o 
   7  12   0      243.94      271.73     61.75 o 
   8  12   0      191.21      217.71     57.12 o 
   1  13   0        2.40       72.17     31.40 o 
   2  13   0      758.95      761.50     71.50 o 
   3  13   0      521.72      629.01     98.48 o 
   4  13   0        1.28      180.90     71.91 o 
   5  13   0       29.22       89.23     54.84 o 
   6  13   0      552.66      621.57     78.60 o 
   7  13   0      599.43      631.79     71.89 o 
   0  14   0     4056.03     3749.07    122.71 o 
   1  14   0       53.71       79.10     35.40 o 
   2  14   0      266.26      271.12     57.40 o 
   3  14   0      496.00      505.93     68.44 o 
   4  14   0     3685.15     3999.53    164.23 o 
   5  14   0        2.73      107.39     62.64 o 
   6  14   0        0.33       86.12     56.74 o 
   7  14   0      311.51      345.36     88.51 o 
   1  15   0      233.75      377.61     55.52 o 
   2  15   0     2187.41     1965.36    100.33 o 
   3  15   0        1.81      151.21     62.29 o 
   4  15   0     1070.14     1239.54     91.68 o 
   5  15   0      861.62      900.93    126.92 o 
   6  15   0      277.01      235.89     86.77 o 
   0  16   0       14.17       10.16    143.76 o 
   1  16   0       32.36      166.56     55.54 o 
   2  16   0      289.91      267.70     54.70 o 
   3  16   0      324.32      329.76     56.60 o 
   4  16   0        0.61      153.76     62.66 o 
   1  17   0     1252.18     1343.53    133.46 o 
   2  17   0       18.85      167.53    125.62 o 
  -9   0   1     3384.61     3266.61    109.17 o 
  -7   0   1      836.58      869.34     69.47 o 
  -5   0   1     4393.81     4474.66    129.71 o 
  -3   0   1    17943.74    17916.97    117.15 o 
   3   0   1      933.17     1043.43     31.31 o 
   5   0   1     4955.00     5302.54    120.81 o 
   7   0   1    10393.52    10636.84    220.44 o 
   9   0   1     3737.28     3790.65    107.79 o 
 -11   1   1       65.34      269.53     85.69 o 
 -10   1   1     1618.47     1649.11     64.71 o 
  -9   1   1       99.10      102.75     30.24 o 
  -8   1   1       10.47       96.72     47.05 o 
  -7   1   1      753.80      777.24     88.03 o 
  -6   1   1      716.95      759.27     40.96 o 
  -5   1   1     1223.47     1118.84     32.74 o 
  -4   1   1      377.04      295.23     21.20 o 
  -3   1   1      969.87      893.19     19.76 o 
  -2   1   1       12.06       52.92     20.08 o 
   2   1   1     3667.36     4024.89     35.87 o 
   3   1   1     5903.92     5597.29     37.65 o 
   4   1   1       50.22       49.97     18.22 o 
   5   1   1      947.72      881.62     28.94 o 
   6   1   1      326.24      311.46     31.01 o 
   7   1   1     3715.49     3782.64    125.24 o 
   8   1   1     2189.84     2244.41     60.77 o 
   9   1   1      393.02      290.50     32.11 o 
  10   1   1      428.80      447.72     40.96 o 
  11   1   1       29.60      206.34     73.11 o 
 -11   2   1        0.49       34.61     85.28 o 
 -10   2   1     1677.76     1647.64     76.16 o 
  -9   2   1       29.94       85.30     26.08 o 
  -8   2   1        5.80       75.34     29.14 o 
  -7   2   1      394.17      379.56     37.87 o 
  -6   2   1     4142.10     4028.26     65.44 o 
  -5   2   1     3649.10     3736.27     51.95 o 
  -4   2   1    10747.19    10765.13     75.08 o 
  -3   2   1     2792.51     2288.22     27.46 o 
  -1   2   1     2714.71     2882.53     25.62 o 
   0   2   1     3471.36     3382.61     31.31 o 
   1   2   1     3934.63     4736.64     33.84 o 
   2   2   1    24325.67    24540.30     83.30 o 
   3   2   1       31.54       65.18     10.19 o 
   4   2   1     5017.27     4492.78     39.89 o 
   5   2   1      268.70      189.54     19.59 o 
   6   2   1     5970.01     6173.87     84.84 o 
   7   2   1      115.53      123.00     23.81 o 
   8   2   1       37.47      102.17     34.78 o 
   9   2   1       43.81      119.57     53.56 o 
  10   2   1      691.94      543.00     51.46 o 
  11   2   1      597.60      558.92    125.86 o 
 -11   3   1        0.10      178.35     98.07 o 
 -10   3   1     1318.68     1298.38    106.29 o 
  -9   3   1      236.14      274.81     33.32 o 
  -8   3   1       29.54       66.00     26.04 o 
  -7   3   1        8.98      153.50     42.09 o 
  -6   3   1     5106.68     5281.13     69.54 o 
  -5   3   1     6480.43     6721.50     97.83 o 
  -4   3   1      630.86      784.76     24.98 o 
  -3   3   1       12.64       51.87     11.06 o 
  -2   3   1      297.80      473.54     35.38 o 
  -1   3   1    17539.48    16646.75     73.53 o 
   0   3   1     1737.22     1653.25     23.98 o 
   1   3   1      294.36      280.40     12.78 o 
   2   3   1     1939.74     1744.67     31.39 o 
   3   3   1      667.44      812.60     17.07 o 
   4   3   1    10686.87    10694.00     62.16 o 
   5   3   1      588.86      457.00     32.12 o 
   6   3   1     1283.19     1336.81     43.70 o 
   7   3   1     2259.35     2309.78     57.06 o 
   8   3   1     2866.86     2754.71     93.79 o 
   9   3   1        8.87       70.58     38.62 o 
  10   3   1      664.94      670.69     57.58 o 
  11   3   1       62.80      102.93     63.20 o 
 -11   4   1      992.90      689.38    109.17 o 
 -10   4   1        0.12      124.85     51.22 o 
  -9   4   1       19.84      151.88     63.28 o 
  -8   4   1     2497.43     2453.08     59.49 o 
  -7   4   1     1566.82     1581.30     39.07 o 
  -6   4   1     1923.20     1911.29     38.76 o 
  -5   4   1     2514.12     2366.31     48.29 o 
  -4   4   1     1425.79     1529.57     28.28 o 
  -3   4   1     6660.77     7715.27    133.91 o 
  -2   4   1     2205.31     1907.38     55.56 o 
  -1   4   1     6173.87     5833.41     40.75 o 
   0   4   1     7096.94     6632.95     39.33 o 
   1   4   1     3666.59     3423.61     35.50 o 
   2   4   1     4711.92     5273.06     42.21 o 
   3   4   1    12291.94    12556.84     95.14 o 
   4   4   1       45.67       30.45     16.65 o 
   5   4   1    11426.74    11276.85     88.20 o 
   6   4   1      110.98      158.09     20.28 o 
   7   4   1     1241.43     1199.39     36.11 o 
   8   4   1      200.83      207.99     31.69 o 
   9   4   1     1328.92     1318.88     69.21 o 
  10   4   1        1.05       73.80     43.29 o 
  11   4   1      229.56      278.47     99.10 o 
 -11   5   1       85.13      126.27     69.93 o 
 -10   5   1      251.08      309.40     51.77 o 
  -9   5   1      695.26      676.73     66.70 o 
  -8   5   1      380.69      416.10     47.36 o 
  -7   5   1     2471.73     2533.21     60.00 o 
  -6   5   1     2458.68     2292.94     48.46 o 
  -5   5   1     2681.26     2507.04     77.41 o 
  -4   5   1     2831.61     2620.87     75.63 o 
  -3   5   1       25.93       80.77     31.37 o 
  -2   5   1      280.03      202.60     24.30 o 
  -1   5   1     6188.30     5398.32     48.97 o 
   0   5   1     1617.31     1799.14     31.28 o 
   1   5   1     2820.52     2674.78     34.00 o 
   2   5   1       25.56       51.57     22.58 o 
   3   5   1     9974.75     9457.84    184.44 o 
   4   5   1      454.74      428.48     42.24 o 
   5   5   1      145.53      193.15     44.15 o 
   6   5   1     5756.37     5457.12    105.34 o 
   7   5   1     1239.15     1215.33     41.21 o 
   8   5   1       76.93      141.31     53.65 o 
   9   5   1       85.53      139.27     55.96 o 
  10   5   1        0.48      114.87     56.01 o 
  11   5   1      385.40      450.81    113.00 o 
 -11   6   1       37.42      167.59     92.04 o 
 -10   6   1       48.61      110.31     47.20 o 
  -9   6   1      339.20      255.45     59.49 o 
  -8   6   1      123.72      129.78     47.35 o 
  -7   6   1      224.56      281.73     44.41 o 
  -6   6   1     1225.72     1286.42    131.75 o 
  -5   6   1        0.08       67.31     50.49 o 
  -4   6   1     3215.91     3346.30     85.20 o 
  -3   6   1     1130.89     1029.07     58.09 o 
  -2   6   1    22164.57    23659.85    131.55 o 
  -1   6   1     3952.16     4124.04     45.39 o 
   0   6   1     3885.32     3653.20     45.99 o 
   1   6   1      461.44      432.12     25.98 o 
   2   6   1     1904.04     2216.20     49.37 o 
   3   6   1       59.20      131.63     33.84 o 
   4   6   1     4084.64     3893.29     85.82 o 
   5   6   1     2125.93     2324.45     82.13 o 
   6   6   1        5.01       67.35     40.63 o 
   7   6   1       75.98      114.07     61.58 o 
   8   6   1      110.11      173.01     56.41 o 
   9   6   1     1406.83     1191.46     73.44 o 
  10   6   1      476.49      409.95     47.12 o 
  11   6   1       65.76      153.30    107.30 o 
 -10   7   1     1084.47      960.32     72.74 o 
  -9   7   1        0.26       56.97     52.81 o 
  -8   7   1      744.33      763.51    108.97 o 
  -7   7   1       56.21      132.99     46.98 o 
  -6   7   1      165.94      149.62     41.94 o 
  -5   7   1        0.77       82.32     79.19 o 
  -4   7   1     2481.14     2363.06     90.76 o 
  -3   7   1     2139.61     2114.03    104.04 o 
  -2   7   1       60.18       37.37     15.26 o 
  -1   7   1     2493.22     2138.25     49.99 o 
   0   7   1     1819.72     1900.63     37.45 o 
   1   7   1      276.14      201.47     22.06 o 
   2   7   1     1174.45     1158.63     27.67 o 
   3   7   1     2542.95     2404.49     87.75 o 
   4   7   1     1897.99     1970.61     74.37 o 
   5   7   1     1065.96      996.05     63.10 o 
   6   7   1      434.11      418.60     59.47 o 
   7   7   1      151.31      150.60     35.16 o 
   8   7   1     3282.60     3158.60    130.89 o 
   9   7   1     1051.59     1097.67     69.03 o 
  10   7   1        1.38       82.32     68.09 o 
 -10   8   1       55.20      133.03     46.95 o 
  -9   8   1       12.57      170.46     51.59 o 
  -8   8   1     1417.76     1329.64     92.20 o 
  -7   8   1        5.73       91.06     49.05 o 
  -6   8   1     1136.98     1151.08     74.72 o 
  -5   8   1      113.51       83.42     36.15 o 
  -4   8   1      898.90     1020.07     67.89 o 
  -3   8   1     2785.34     2713.97     82.78 o 
  -2   8   1      689.79      770.01     30.98 o 
  -1   8   1     1345.92     1464.78     57.28 o 
   0   8   1     2310.33     2223.63     54.65 o 
   1   8   1     1592.33     1629.99     41.52 o 
   2   8   1     1060.35      998.06     30.78 o 
   3   8   1      687.40      690.45     56.14 o 
   4   8   1      830.78      940.90     72.32 o 
   5   8   1        3.34       47.57     54.37 o 
   6   8   1      171.75      301.37     54.94 o 
   7   8   1       21.72       52.09     37.14 o 
   8   8   1      555.83      482.74     55.02 o 
   9   8   1      909.75     1014.02     75.16 o 
  10   8   1       39.40       75.79     60.77 o 
 -10   9   1      427.15      468.07     61.40 o 
  -9   9   1     1545.34     1599.87     90.11 o 
  -8   9   1       19.61       78.21     45.51 o 
  -7   9   1      173.83      168.40     54.13 o 
  -6   9   1       62.65      130.16     52.58 o 
  -5   9   1     1853.58     1884.79     92.09 o 
  -4   9   1       77.97      164.71     43.33 o 
  -3   9   1      649.86      673.94     44.79 o 
  -2   9   1     1096.22     1099.53     34.85 o 
  -1   9   1     1578.63     1523.94     49.30 o 
   0   9   1        0.71       70.25     35.41 o 
   1   9   1      837.96      834.27     45.28 o 
   2   9   1     1006.45      944.48     43.15 o 
   3   9   1     4424.90     3974.15    154.74 o 
   4   9   1        1.29       83.69     48.03 o 
   5   9   1       74.83      190.85     58.37 o 
   6   9   1      419.34      414.09     57.01 o 
   7   9   1     2769.13     2904.99    164.58 o 
   8   9   1      941.08     1050.23     82.46 o 
   9   9   1       17.12      134.62     63.84 o 
  10   9   1      544.85      554.17     79.99 o 
  -9  10   1      533.86      460.94     60.24 o 
  -8  10   1       34.98      170.24     62.81 o 
  -7  10   1     2376.37     2371.44    119.71 o 
  -6  10   1     1179.50     1387.98     91.42 o 
  -5  10   1      598.90      529.45     67.14 o 
  -4  10   1     1193.76     1182.57     89.14 o 
  -3  10   1       57.42       84.73     26.15 o 
  -2  10   1       58.52       75.42     18.36 o 
  -1  10   1      147.37      192.03     48.10 o 
   0  10   1       13.73      131.37     63.29 o 
   1  10   1     3382.05     3435.13    119.27 o 
   2  10   1     2459.99     2437.33     56.15 o 
   3  10   1      144.24      140.69     18.49 o 
   4  10   1      103.90      117.66     39.78 o 
   5  10   1     1135.49     1036.25     76.97 o 
   6  10   1      449.52      344.96     55.58 o 
   7  10   1      122.50      168.91     53.50 o 
   8  10   1      420.10      511.97     60.93 o 
   9  10   1      542.23      512.02    102.64 o 
  -9  11   1      134.08      156.80     58.66 o 
  -8  11   1       60.28      167.65     61.90 o 
  -7  11   1        1.14       -2.13     52.73 o 
  -6  11   1      769.19      782.43    114.78 o 
  -5  11   1     1481.05     1386.20     91.90 o 
  -4  11   1       59.66      105.67     44.48 o 
  -3  11   1      279.30      251.13     25.94 o 
  -2  11   1       13.53       85.57     28.34 o 
  -1  11   1       82.36      114.77     29.39 o 
   0  11   1      535.17      554.07     42.53 o 
   1  11   1      681.22      726.99     46.66 o 
   2  11   1      120.85      123.64     25.34 o 
   3  11   1        2.37       13.58     19.65 o 
   4  11   1     5165.38     5171.10    150.57 o 
   5  11   1      433.30      400.87     68.41 o 
   6  11   1      130.76      217.58     61.62 o 
   7  11   1      274.44      277.92     50.73 o 
   8  11   1      812.64      878.68     75.54 o 
   9  11   1       22.80      158.64     70.06 o 
  -8  12   1       94.25      174.26     58.78 o 
  -7  12   1      126.16      186.47     99.97 o 
  -6  12   1     3525.39     3425.51    145.34 o 
  -5  12   1      181.16      177.88     60.43 o 
  -4  12   1      859.32      861.79     79.56 o 
  -3  12   1      347.30      331.69     55.75 o 
  -2  12   1      474.48      498.56     45.16 o 
  -1  12   1        2.23      123.93     42.24 o 
   0  12   1     6975.53     6718.83    178.76 o 
   1  12   1      516.35      522.84     44.56 o 
   2  12   1      775.22      731.59     44.83 o 
   3  12   1       29.07       80.56     85.79 o 
   4  12   1      900.20      808.51     76.01 o 
   5  12   1      102.01      131.07     57.10 o 
   6  12   1      386.60      349.87     67.36 o 
   7  12   1        5.08      142.91     56.93 o 
   8  12   1      322.25      159.66     55.10 o 
  -7  13   1       34.13      139.77     51.65 o 
  -6  13   1      258.02      266.98     63.49 o 
  -5  13   1      686.32      702.98     85.89 o 
  -4  13   1       30.50      125.66     69.69 o 
  -3  13   1      145.69      155.34     49.04 o 
  -2  13   1       90.44      141.92     67.37 o 
  -1  13   1     1333.74     1416.43     62.47 o 
   0  13   1     1755.46     1528.38     62.94 o 
   1  13   1      686.29      599.20     44.77 o 
   2  13   1      115.23      120.67     49.45 o 
   3  13   1     2156.02     2029.12     97.91 o 
   4  13   1     1246.10     1201.11     86.08 o 
   5  13   1      301.19      356.51     58.30 o 
   6  13   1       39.07      101.68     49.68 o 
   7  13   1       14.34       60.73     54.63 o 
  -7  14   1      930.00     1001.81     85.82 o 
  -6  14   1       25.09      144.42     47.07 o 
  -5  14   1       32.52      129.65     58.49 o 
  -4  14   1      104.44      132.13     58.68 o 
  -3  14   1        6.23      123.49     61.87 o 
  -2  14   1      143.67      108.64     38.10 o 
  -1  14   1     1010.13      976.03     86.38 o 
   0  14   1     1725.53     1545.27     62.13 o 
   1  14   1      596.16      557.55     65.86 o 
   2  14   1       38.83      110.70     56.40 o 
   3  14   1       73.41      140.96     53.63 o 
   4  14   1       89.62       64.32     55.71 o 
   5  14   1      533.99      520.20     75.23 o 
   6  14   1       65.23      168.23     67.13 o 
   7  14   1      277.15      336.58    154.13 o 
  -6  15   1      418.52      639.94     99.66 o 
  -5  15   1      273.78      412.21     75.64 o 
  -4  15   1      384.72      413.45     73.92 o 
  -3  15   1      448.44      608.46     94.06 o 
  -2  15   1      454.85      461.60     63.81 o 
  -1  15   1     1152.23     1034.12     79.18 o 
   0  15   1      691.31      622.77    101.47 o 
   1  15   1       92.19      204.56     84.83 o 
   2  15   1        4.71       98.88     69.06 o 
   3  15   1      881.90     1002.95    117.09 o 
   4  15   1      960.21      926.87     89.76 o 
   5  15   1      200.42      210.43     52.17 o 
  -4  16   1      162.58      246.26     55.50 o 
  -3  16   1      643.36      681.91     78.33 o 
  -2  16   1      962.57      984.00     83.53 o 
  -1  16   1      362.10      376.40     72.15 o 
   0  16   1      613.68      526.46     80.15 o 
   1  16   1      306.95      227.65     48.43 o 
   2  16   1     3850.77     3579.11    115.81 o 
   3  16   1        0.31       79.49     73.94 o 
   4  16   1      497.37      502.97     68.25 o 
  -2  17   1      283.35      162.94     55.28 o 
  -1  17   1       21.88      173.15     73.38 o 
   0  17   1      680.02      958.52    116.09 o 
   1  17   1      428.82      547.87    103.93 o 
   2  17   1      257.11      292.30     76.17 o 
 -10   0   2     2204.75     2076.38    251.25 o 
  -8   0   2      260.38      450.49    172.39 o 
  -6   0   2    13315.20    13507.24    390.26 o 
  -4   0   2     5363.93     5554.73     72.27 o 
  -2   0   2     2877.58     2464.43     38.46 o 
   2   0   2     4158.23     4471.64     39.94 o 
   4   0   2      223.41      232.64     19.78 o 
   6   0   2     1553.59     1547.91    111.74 o 
   8   0   2     7469.07     7695.34    308.48 o 
  10   0   2      360.64      266.31     63.49 o 
 -11   1   2       98.70      101.42     40.18 o 
 -10   1   2        7.33      114.62     43.11 o 
  -9   1   2     1336.96     1497.19     69.04 o 
  -8   1   2        5.20       54.53     43.57 o 
  -7   1   2     1846.60     1719.93     61.06 o 
  -6   1   2      816.56      807.30     42.01 o 
  -5   1   2     5851.24     5599.91     88.29 o 
  -4   1   2      149.94      200.26     30.69 o 
  -3   1   2     8812.59     8415.04     48.53 o 
  -2   1   2     2890.65     2803.26     27.70 o 
  -1   1   2    17346.43    16917.47     68.59 o 
   1   1   2        1.60       92.34     11.00 o 
   2   1   2     1484.62     1306.50     21.24 o 
   3   1   2     7426.20     7359.81     39.65 o 
   4   1   2     4442.76     4636.83     67.05 o 
   5   1   2     4614.44     4767.56     47.23 o 
   6   1   2     3792.02     3754.73     75.61 o 
   7   1   2     1080.55     1241.35     44.83 o 
   8   1   2     3860.08     4005.98     87.83 o 
   9   1   2        2.42       38.73     24.23 o 
  10   1   2      256.83      300.99     84.94 o 
  11   1   2        1.39      122.60     82.30 o 
 -11   2   2      124.56      128.63     34.41 o 
 -10   2   2      490.55      502.07     58.85 o 
  -9   2   2      139.07      117.01     30.14 o 
  -8   2   2      374.96      374.50     36.60 o 
  -7   2   2     7935.58     7870.91     93.12 o 
  -6   2   2      564.95      485.54     36.19 o 
  -5   2   2     2321.98     2352.09     41.50 o 
  -4   2   2       10.38       80.78     28.74 o 
  -3   2   2     4203.63     3826.76     36.95 o 
  -2   2   2     4565.64     4296.80     35.54 o 
  -1   2   2      462.08      416.61     13.66 o 
   0   2   2      856.00      758.61     16.99 o 
   1   2   2     4235.51     4273.69     29.68 o 
   3   2   2    25436.08    25083.73     69.26 o 
   4   2   2      955.22      967.73     28.42 o 
   5   2   2      872.96      995.03     26.04 o 
   6   2   2        1.83       45.93     36.33 o 
   7   2   2     3442.68     3380.20     84.22 o 
   8   2   2       40.99       44.03     20.26 o 
   9   2   2     1447.11     1360.96     95.01 o 
  10   2   2       98.12       74.84     30.29 o 
  11   2   2     1459.09     1530.98    153.17 o 
 -11   3   2      422.07      533.93     85.67 o 
 -10   3   2      321.24      294.60     44.21 o 
  -9   3   2      354.91      408.36     37.05 o 
  -8   3   2     1906.62     1872.01     72.42 o 
  -7   3   2      848.32      839.33     45.55 o 
  -6   3   2      121.48      132.94     19.63 o 
  -5   3   2     2531.87     2464.94     66.16 o 
  -4   3   2      406.16      429.18     21.60 o 
  -3   3   2     7869.42     7546.72     63.93 o 
  -2   3   2    10003.25     9575.06     51.58 o 
  -1   3   2      120.83       77.84      9.88 o 
   0   3   2     3818.66     3832.61     31.17 o 
   1   3   2    33327.32    32998.19    170.05 o 
   2   3   2      239.64      192.65     14.89 o 
   3   3   2    12268.36    12103.15     59.80 o 
   4   3   2    12376.69    12781.02     64.76 o 
   5   3   2      109.81       86.15     17.32 o 
   6   3   2      651.24      623.84     34.04 o 
   7   3   2     1623.60     1728.32     51.29 o 
   8   3   2        2.97       90.65     49.43 o 
   9   3   2      263.02      193.47     39.46 o 
  10   3   2      526.05      461.59    106.15 o 
  11   3   2      100.84      222.61    114.66 o 
 -11   4   2       16.92       94.51     56.39 o 
 -10   4   2      154.75      196.01     42.43 o 
  -9   4   2      251.83      303.76     47.36 o 
  -8   4   2      799.64      786.93     66.49 o 
  -7   4   2      141.87      139.74     18.75 o 
  -6   4   2     4772.94     4870.46    106.48 o 
  -5   4   2      628.40      548.58     29.20 o 
  -4   4   2     7499.01     7541.41     98.00 o 
  -3   4   2     8430.42     8593.37    172.48 o 
  -2   4   2     9932.16     9792.20     59.81 o 
  -1   4   2     1644.03     1470.34     23.57 o 
   0   4   2      535.62      443.86     18.90 o 
   1   4   2     3103.67     2658.38     28.31 o 
   2   4   2      393.89      231.20     15.30 o 
   3   4   2     4107.81     4627.31     53.79 o 
   4   4   2    10906.86    12885.63     74.61 o 
   5   4   2      517.77      587.25     22.85 o 
   6   4   2     2470.97     2667.47     81.92 o 
   7   4   2     1459.91     1389.12     49.29 o 
   8   4   2      312.97      272.90     31.21 o 
   9   4   2        6.46       58.81     57.43 o 
  10   4   2      231.31      255.46     58.27 o 
  11   4   2      140.24       97.67    138.02 o 
 -11   5   2        0.31       69.48     76.24 o 
 -10   5   2       23.76      111.67     50.81 o 
  -9   5   2        8.69      132.55     60.99 o 
  -8   5   2      344.58      363.62     58.95 o 
  -7   5   2     1811.80     1916.98     48.23 o 
  -6   5   2      612.07      574.36     20.92 o 
  -5   5   2      181.23      154.80     23.05 o 
  -4   5   2     1702.75     1670.74     67.31 o 
  -3   5   2    12904.67    14181.68    132.92 o 
  -2   5   2        0.39       50.51     18.88 o 
  -1   5   2     1036.35      868.67     25.70 o 
   0   5   2      635.81      610.65     23.66 o 
   1   5   2       53.02       89.26     20.77 o 
   2   5   2      504.99      493.17     18.52 o 
   3   5   2    14965.46    15083.48    167.46 o 
   4   5   2     3423.96     3604.41     75.75 o 
   5   5   2     4265.00     4013.80     84.63 o 
   6   5   2     2626.44     2452.33     60.61 o 
   7   5   2        0.98      137.81     32.69 o 
   8   5   2     2427.49     2343.48     83.03 o 
   9   5   2      243.33      251.49     40.55 o 
  10   5   2       14.80       73.69     82.87 o 
  11   5   2      105.80      205.59    100.00 o 
 -11   6   2      220.16      208.07     59.94 o 
 -10   6   2      167.44      209.39     48.82 o 
  -9   6   2       10.30      115.54     47.28 o 
  -8   6   2     1375.23     1379.64     78.58 o 
  -7   6   2      945.31      904.90     67.29 o 
  -6   6   2      815.17      813.08     66.16 o 
  -5   6   2     2429.87     2590.77    100.36 o 
  -4   6   2       66.02      115.42     43.58 o 
  -3   6   2     2011.87     2376.25    104.06 o 
  -2   6   2    12788.75    14089.99     88.63 o 
  -1   6   2     1389.98     1581.83     35.03 o 
   0   6   2     2220.34     2319.74     36.88 o 
   1   6   2     2460.33     2360.40     37.85 o 
   2   6   2       12.97       20.38     10.51 o 
   3   6   2     4778.09     4505.24     84.81 o 
   4   6   2      358.02      378.96     42.75 o 
   5   6   2      158.77      160.45     36.51 o 
   6   6   2     2286.95     2381.78     80.89 o 
   7   6   2     4515.25     4624.08    104.14 o 
   8   6   2       13.87      134.56     53.72 o 
   9   6   2      274.22      204.11     58.83 o 
  10   6   2      479.67      429.53    132.35 o 
  11   6   2      348.95      581.59    147.31 o 
 -10   7   2        5.57       62.91     49.82 o 
  -9   7   2      271.56      289.78     56.72 o 
  -8   7   2        7.08      109.58     62.72 o 
  -7   7   2     4208.68     4093.96    131.98 o 
  -6   7   2       42.38      143.54     61.75 o 
  -5   7   2      419.74      421.39     56.84 o 
  -4   7   2     1812.74     1769.67     74.61 o 
  -3   7   2      704.93      625.46     52.92 o 
  -2   7   2     4414.58     4592.02     72.80 o 
  -1   7   2     5515.68     5602.35     58.86 o 
   0   7   2     1775.48     1840.62     49.78 o 
   1   7   2      744.45      757.35     31.16 o 
   2   7   2      301.73      209.72     18.69 o 
   3   7   2      482.79      540.73     63.93 o 
   4   7   2      851.94      837.04     55.07 o 
   5   7   2      170.97      145.66     36.54 o 
   6   7   2     3583.46     3436.57     88.60 o 
   7   7   2      307.78      250.61     47.42 o 
   8   7   2       26.90       84.92     57.31 o 
   9   7   2     2145.73     1770.62     78.11 o 
  10   7   2      201.96      183.13     93.52 o 
 -10   8   2      372.67      409.20     79.23 o 
  -9   8   2      262.11      233.90     47.03 o 
  -8   8   2       27.86      148.71     49.26 o 
  -7   8   2       37.29      100.81     61.25 o 
  -6   8   2     1013.80     1149.32     76.67 o 
  -5   8   2      724.40      728.08     65.55 o 
  -4   8   2     1352.15     1361.17     73.56 o 
  -3   8   2       27.09       67.09     19.71 o 
  -2   8   2     8067.15     7704.32     83.84 o 
  -1   8   2     5341.36     5111.07     57.72 o 
   0   8   2        6.29       68.77     28.90 o 
   1   8   2      329.56      284.03     25.92 o 
   2   8   2     1346.11     1226.54     34.57 o 
   3   8   2     2266.49     2189.50     64.92 o 
   4   8   2      437.64      370.19     50.62 o 
   5   8   2       85.43       82.86     32.73 o 
   6   8   2      607.43      595.10     87.24 o 
   7   8   2     2105.76     2054.64     87.76 o 
   8   8   2      187.72      191.49     43.77 o 
   9   8   2      765.52      629.50     60.28 o 
  10   8   2       58.45      174.22     95.02 o 
 -10   9   2      378.01      463.13     63.64 o 
  -9   9   2       59.84       64.64     58.73 o 
  -8   9   2     1394.68     1362.49     82.16 o 
  -7   9   2        0.32       76.66     66.16 o 
  -6   9   2       85.99      100.12     49.36 o 
  -5   9   2       61.71      108.96     50.63 o 
  -4   9   2       14.32       -3.21     55.73 o 
  -3   9   2      461.29      450.90     42.78 o 
  -2   9   2     3424.77     3239.98     67.49 o 
  -1   9   2      510.32      456.00     37.33 o 
   0   9   2      675.54      684.36     42.99 o 
   1   9   2     1133.78     1102.97     49.96 o 
   2   9   2     2190.90     2270.71     54.24 o 
   3   9   2       26.31       81.57     21.52 o 
   4   9   2      283.86      299.61     50.67 o 
   5   9   2      185.23      124.72     59.28 o 
   6   9   2      125.31       81.35     33.83 o 
   7   9   2      231.94      241.13     51.40 o 
   8   9   2     2122.25     2166.69    171.81 o 
   9   9   2       17.11      149.20     54.70 o 
  10   9   2      257.06      366.06    138.96 o 
  -9  10   2       27.13       84.00     41.55 o 
  -8  10   2      390.04      500.46     77.17 o 
  -7  10   2        1.24       29.43     55.20 o 
  -6  10   2      147.99      244.30     51.97 o 
  -5  10   2     1671.29     1374.29     86.12 o 
  -4  10   2        7.62       65.88     52.53 o 
  -3  10   2      148.14      137.02     29.67 o 
  -2  10   2     3584.12     3509.06     54.85 o 
  -1  10   2        7.95       91.74     52.61 o 
   0  10   2      952.59      874.62     49.16 o 
   1  10   2      260.60      237.06     36.64 o 
   2  10   2     2611.43     2592.48     61.57 o 
   3  10   2     2742.41     2403.80    100.85 o 
   4  10   2       16.20       72.76     51.25 o 
   5  10   2     1285.55     1289.43     83.43 o 
   6  10   2     1020.71     1004.03     79.90 o 
   7  10   2       33.02      113.96     53.30 o 
   8  10   2      303.92      458.81    101.92 o 
   9  10   2       67.46      115.18     43.66 o 
  -9  11   2        8.11      109.39     51.79 o 
  -8  11   2      209.92      157.42     45.85 o 
  -7  11   2      724.93      704.13     79.16 o 
  -6  11   2       62.89      194.25     51.16 o 
  -5  11   2      323.06      362.02     62.77 o 
  -4  11   2      564.09      720.72     85.47 o 
  -3  11   2      472.53      501.68     90.52 o 
  -2  11   2      538.18      600.17     41.54 o 
  -1  11   2      847.84      889.61     48.81 o 
   0  11   2      562.99      625.86     46.99 o 
   1  11   2     1561.59     1515.15     57.94 o 
   2  11   2     1619.63     1542.46     53.30 o 
   3  11   2      458.67      473.09     49.12 o 
   4  11   2        7.35       55.79     74.97 o 
   5  11   2     1437.63     1379.56     94.92 o 
   6  11   2      108.80      122.15     43.75 o 
   7  11   2     1043.57     1090.75     77.06 o 
   8  11   2      259.33      250.06     52.60 o 
   9  11   2      163.78      183.35     43.74 o 
  -8  12   2       50.28      183.70     58.11 o 
  -7  12   2        4.99       69.82     51.98 o 
  -6  12   2       14.75      168.24     79.83 o 
  -5  12   2      333.21      348.38     60.01 o 
  -4  12   2        1.56      117.76     69.04 o 
  -3  12   2     1776.02     1902.32     97.30 o 
  -2  12   2      750.11      757.68     47.35 o 
  -1  12   2      269.20      338.90     45.29 o 
   0  12   2       24.03       56.07    120.37 o 
   1  12   2       27.93       83.45     34.91 o 
   2  12   2     1659.91     1496.28     94.55 o 
   3  12   2      519.85      614.06    109.43 o 
   4  12   2       55.43      123.16     57.14 o 
   5  12   2       26.14      264.42     75.61 o 
   6  12   2      517.60      724.26    117.37 o 
   7  12   2     1177.81     1340.05     91.06 o 
   8  12   2       32.98      187.28     51.07 o 
  -7  13   2      348.41      253.74     69.98 o 
  -6  13   2      382.11      437.06    119.44 o 
  -5  13   2       92.74       91.60     50.36 o 
  -4  13   2      211.03      295.56     65.37 o 
  -3  13   2     1699.81     1698.13    159.80 o 
  -2  13   2      426.62      364.10     72.71 o 
  -1  13   2     3675.70     3597.28    106.67 o 
   0  13   2     6609.75     6163.58    108.93 o 
   1  13   2      312.40      371.44     42.42 o 
   2  13   2      298.30      353.16     60.65 o 
   3  13   2      152.58      149.41     47.89 o 
   4  13   2      164.93      111.07     42.43 o 
   5  13   2      195.00      189.56     51.06 o 
   6  13   2      672.74      775.69     97.64 o 
   7  13   2       43.91       80.38     55.74 o 
  -7  14   2        1.87       92.90     60.29 o 
  -6  14   2      175.70       88.25     45.75 o 
  -5  14   2       64.53      108.51     42.82 o 
  -4  14   2      828.76      700.17     86.55 o 
  -3  14   2       63.30      109.31     52.63 o 
  -2  14   2      704.47      654.25     67.91 o 
  -1  14   2        1.43       35.46     69.70 o 
   0  14   2     2854.80     2454.04    124.15 o 
   1  14   2       10.73       44.76     51.66 o 
   2  14   2      372.49      495.62     83.99 o 
   3  14   2        2.22       59.69     64.69 o 
   4  14   2        0.88      114.80     68.63 o 
   5  14   2        8.98      207.95     72.20 o 
   6  14   2      182.87      151.95     58.25 o 
  -5  15   2      359.12      489.80    122.62 o 
  -4  15   2      187.34      183.26     82.37 o 
  -3  15   2        2.14      190.99     70.67 o 
  -2  15   2      986.69      921.80    129.14 o 
  -1  15   2     1656.52     1612.15     92.82 o 
   0  15   2      332.42      279.98     47.74 o 
   1  15   2     2764.65     2834.51    108.57 o 
   2  15   2     1067.00     1202.58     86.13 o 
   3  15   2      951.06      811.26     76.43 o 
   4  15   2     2763.93     2953.19    145.49 o 
   5  15   2       42.00      136.41     47.45 o 
  -4  16   2      253.54      317.67     91.09 o 
  -3  16   2       97.35      138.13     50.70 o 
  -2  16   2       17.78      229.73    127.84 o 
  -1  16   2      465.10      629.52    101.29 o 
   0  16   2       40.92       98.01     94.03 o 
   1  16   2        1.48      104.48     53.13 o 
   2  16   2     1058.50      894.12     77.60 o 
   3  16   2      602.46      487.64     65.55 o 
   4  16   2        0.15      107.65     47.52 o 
  -2  17   2        1.90      105.88     83.76 o 
  -1  17   2      516.73      747.04    246.13 o 
   0  17   2      454.70      400.16     90.61 o 
   1  17   2      306.71      157.28     59.32 o 
   2  17   2      855.34      965.76    155.47 o 
 -11   0   3     4103.97     3708.38    175.29 o 
  -9   0   3     2965.18     2837.70    106.37 o 
  -7   0   3      145.51      167.02     44.28 o 
  -5   0   3      105.21      102.16     32.54 o 
  -3   0   3     1698.61     1551.28     37.17 o 
  -1   0   3     1168.57     1514.96     69.29 o 
   1   0   3     1356.32     1235.85     39.21 o 
   3   0   3     3920.49     4372.02     47.27 o 
   5   0   3     3517.00     3031.31     54.93 o 
   7   0   3      347.77      341.78     43.89 o 
   9   0   3     1157.86     1266.84     77.14 o 
 -11   1   3      189.47      242.57     57.18 o 
 -10   1   3     1058.42      954.02     54.94 o 
  -9   1   3      380.10      361.60     37.64 o 
  -8   1   3      141.71      139.61     31.80 o 
  -7   1   3     1246.50     1295.87     77.27 o 
  -6   1   3     2835.46     2782.59     62.01 o 
  -5   1   3      682.75      490.22     31.82 o 
  -4   1   3     4083.25     4007.28     49.92 o 
  -3   1   3       18.95       68.86     19.14 o 
  -2   1   3      220.62      164.03     14.54 o 
  -1   1   3     3373.58     3396.66     33.31 o 
   1   1   3    29489.30    31340.28    214.48 o 
   2   1   3     1240.63     1418.13     31.34 o 
   3   1   3     2422.88     2496.16     27.16 o 
   4   1   3     2893.25     2832.21     36.41 o 
   5   1   3      552.69      548.92     24.77 o 
   6   1   3     6711.49     7202.44     76.64 o 
   7   1   3       13.84       88.94     36.82 o 
   8   1   3      133.09      152.40     27.88 o 
   9   1   3     1004.27      998.25     48.38 o 
  10   1   3      113.28      105.24     38.15 o 
  11   1   3      436.64      487.18    105.13 o 
 -11   2   3       59.75      103.59     52.59 o 
 -10   2   3     1226.79     1194.09     76.18 o 
  -9   2   3      368.76      466.56     46.13 o 
  -8   2   3     4443.02     4456.08     83.91 o 
  -7   2   3      114.02      145.68     30.96 o 
  -6   2   3     2876.23     2699.06     58.35 o 
  -5   2   3     1619.67     1510.11     47.62 o 
  -4   2   3     5020.56     4995.64     52.91 o 
  -3   2   3     1613.27     1310.20     29.12 o 
  -2   2   3    10470.72    10232.09     49.98 o 
  -1   2   3     1291.03     1299.51     20.96 o 
   0   2   3     1775.11     1788.27     24.23 o 
   1   2   3     1188.09     1452.89     27.18 o 
   2   2   3    12891.37    15348.43     56.75 o 
   3   2   3     8344.94     8279.78     46.36 o 
   4   2   3    18166.75    20181.29     83.31 o 
   5   2   3     2052.23     2074.93     30.28 o 
   6   2   3     2111.42     2370.20     51.64 o 
   7   2   3      311.85      362.97     33.47 o 
   8   2   3        5.12       16.94     40.24 o 
   9   2   3     1648.83     1685.26     59.36 o 
  10   2   3       28.70       74.29     75.04 o 
  11   2   3      184.73      265.21    116.25 o 
 -11   3   3       46.47       86.36     37.51 o 
 -10   3   3      236.29      256.55     44.48 o 
  -9   3   3      105.11      130.46     27.62 o 
  -8   3   3      882.73      743.38     42.81 o 
  -7   3   3     5206.29     5343.13     81.90 o 
  -6   3   3     1292.39     1313.83     37.44 o 
  -5   3   3     8368.90     8354.61     78.95 o 
  -4   3   3       43.66      117.96     27.65 o 
  -3   3   3      520.47      418.39     20.13 o 
  -2   3   3     3375.02     2995.23     29.38 o 
  -1   3   3     5019.52     4764.63     33.13 o 
   0   3   3     2392.52     2463.20     27.16 o 
   1   3   3    26080.86    26967.86     85.97 o 
   2   3   3    51390.08    52747.29    185.23 o 
   3   3   3       56.56       72.87     12.28 o 
   4   3   3      120.88       64.59      9.85 o 
   5   3   3      762.77      737.04     26.11 o 
   6   3   3     4293.68     4304.91     56.94 o 
   7   3   3        5.33      102.45     39.05 o 
   8   3   3       63.82       68.62     37.39 o 
   9   3   3        3.19       86.54     43.23 o 
  10   3   3      738.74      711.98    123.71 o 
  11   3   3     1061.67      860.56    137.59 o 
 -11   4   3      296.54      412.06     88.53 o 
 -10   4   3       94.67       80.43     89.88 o 
  -9   4   3     1391.86     1363.82    157.38 o 
  -8   4   3      319.50      261.38     35.62 o 
  -7   4   3      105.76      138.81     23.52 o 
  -6   4   3      593.22      506.49     26.66 o 
  -5   4   3     3179.66     3129.63     53.92 o 
  -4   4   3     4320.17     4434.09     40.73 o 
  -3   4   3    16861.97    16101.40     85.64 o 
  -2   4   3    14318.06    14198.79     67.17 o 
  -1   4   3     2724.78     2482.34     40.28 o 
   0   4   3      163.98      164.80     16.27 o 
   1   4   3    27413.24    27507.60     89.09 o 
   2   4   3      607.68      687.63     18.59 o 
   3   4   3     1721.20     1468.85     22.16 o 
   4   4   3     8596.49     9017.25    112.99 o 
   5   4   3     6880.73     7074.33    103.86 o 
   6   4   3      216.89      186.43     23.44 o 
   7   4   3      216.15      267.83     56.93 o 
   8   4   3     2731.24     2674.28     59.50 o 
   9   4   3        2.63       59.88     52.18 o 
  10   4   3      946.84      884.08    131.85 o 
  11   4   3     2826.32     2355.11    184.60 o 
 -11   5   3      398.18      326.18     65.14 o 
 -10   5   3        2.08      -17.61    106.34 o 
  -9   5   3      143.09      178.02     44.26 o 
  -8   5   3     1163.47     1047.12     71.04 o 
  -7   5   3     1287.10     1371.28     45.53 o 
  -6   5   3     2048.47     2106.06     66.95 o 
  -5   5   3      165.22      165.84     31.99 o 
  -4   5   3     6307.01     5664.39    107.07 o 
  -3   5   3    17777.48    17314.23    163.13 o 
  -2   5   3      110.26       76.38     15.12 o 
  -1   5   3      199.90      165.83     17.67 o 
   0   5   3       53.80      189.02     19.95 o 
   1   5   3      659.83      658.18     24.32 o 
   2   5   3     6789.70     6406.52     46.60 o 
   3   5   3     1532.42     1961.11     42.89 o 
   4   5   3       95.78       57.07      8.44 o 
   5   5   3      738.04      639.57     18.81 o 
   6   5   3      376.66      387.07     27.40 o 
   7   5   3     1030.43     1035.62     52.17 o 
   8   5   3        6.91       76.22     48.07 o 
   9   5   3      120.61      150.15     34.01 o 
  10   5   3      377.34      158.09     88.18 o 
  11   5   3       79.93      189.82    106.31 o 
 -11   6   3      197.87      230.65     49.56 o 
 -10   6   3     1093.08      911.63    109.52 o 
  -9   6   3      213.29      259.53     57.20 o 
  -8   6   3     2552.85     2449.72     93.48 o 
  -7   6   3        5.33       42.72     37.40 o 
  -6   6   3       38.08       36.92     40.46 o 
  -5   6   3     2880.53     2884.78     85.66 o 
  -4   6   3     2136.83     1926.42     72.05 o 
  -3   6   3      732.40      701.55     22.66 o 
  -2   6   3       81.19       42.28     17.41 o 
  -1   6   3     1132.90     1450.78     33.97 o 
   0   6   3      232.71      292.41     21.54 o 
   1   6   3        9.99       61.80     27.04 o 
   2   6   3      119.90       75.64     12.35 o 
   3   6   3       45.96       51.82     22.77 o 
   4   6   3      621.65      586.25     47.62 o 
   5   6   3     2161.92     2127.19     74.48 o 
   6   6   3       29.19       58.35     36.81 o 
   7   6   3     5629.91     5519.79    241.58 o 
   8   6   3      484.32      455.60     73.45 o 
   9   6   3     1989.03     1744.54     73.92 o 
  10   6   3      378.16      505.50    136.17 o 
  11   6   3      263.56      291.06    113.38 o 
 -10   7   3      294.54      269.15     55.23 o 
  -9   7   3       67.91       84.90     48.96 o 
  -8   7   3      863.04      730.98    105.12 o 
  -7   7   3       26.66      177.65     64.60 o 
  -6   7   3      452.52      419.47     59.66 o 
  -5   7   3      672.21      746.67     62.79 o 
  -4   7   3     1156.18     1099.81     66.27 o 
  -3   7   3       84.97       88.80     13.10 o 
  -2   7   3      362.40      405.78     24.40 o 
  -1   7   3      123.53       84.40     28.46 o 
   0   7   3     1503.18     1437.80     44.60 o 
   1   7   3      233.05      230.24     21.64 o 
   2   7   3     1764.98     1543.68     33.04 o 
   3   7   3     5921.02     6529.66     91.39 o 
   4   7   3       74.30       53.56     26.70 o 
   5   7   3     1567.37     1620.35     76.37 o 
   6   7   3     2385.10     2355.10     84.05 o 
   7   7   3       63.20       42.98     52.31 o 
   8   7   3      762.75      838.99     79.39 o 
   9   7   3       17.20      240.51     55.44 o 
  10   7   3      238.27      220.65     88.56 o 
 -10   8   3      116.13      197.61     47.33 o 
  -9   8   3     1873.62     1769.07     95.26 o 
  -8   8   3       76.32      107.73     43.56 o 
  -7   8   3      273.57      374.81     62.35 o 
  -6   8   3      536.24      505.51     81.84 o 
  -5   8   3      530.92      548.96     64.10 o 
  -4   8   3      133.06      149.54     39.46 o 
  -3   8   3       36.82       64.76     23.62 o 
  -2   8   3      456.55      517.96     27.45 o 
  -1   8   3       13.21       47.49     30.01 o 
   0   8   3    12420.06    12760.94    102.60 o 
   1   8   3      652.08      747.02     34.07 o 
   2   8   3     2655.04     2455.98     49.22 o 
   3   8   3     1252.66     1402.95     69.92 o 
   4   8   3       76.75      111.45     34.05 o 
   5   8   3     2516.84     2626.58    100.64 o 
   6   8   3      399.70      398.00     50.80 o 
   7   8   3      373.68      442.10     55.10 o 
   8   8   3      372.10      473.24     90.42 o 
   9   8   3      788.54      759.81     63.17 o 
  10   8   3      597.36      716.03    161.09 o 
 -10   9   3       28.63       70.16     47.74 o 
  -9   9   3       11.35      125.14     62.36 o 
  -8   9   3        0.11       95.08     52.72 o 
  -7   9   3     1258.46     1269.79     81.11 o 
  -6   9   3       97.55      142.54     48.97 o 
  -5   9   3      174.67      218.67     49.56 o 
  -4   9   3      352.32      448.12     56.02 o 
  -3   9   3     8943.37     8547.45    133.56 o 
  -2   9   3     3073.35     2821.23     48.62 o 
  -1   9   3     3918.71     3949.99     72.00 o 
   0   9   3      143.43      135.84     29.94 o 
   1   9   3     8315.91     8252.83    138.45 o 
   2   9   3     1010.69      894.31     40.15 o 
   3   9   3     1318.66     1321.19     27.76 o 
   4   9   3     1566.78     1512.56     73.74 o 
   5   9   3     2021.65     2012.52     88.90 o 
   6   9   3      939.95      945.15     73.87 o 
   7   9   3       16.09       89.80     76.28 o 
   8   9   3        5.11       90.33     40.86 o 
   9   9   3       23.29      219.46     55.53 o 
  10   9   3        5.99      277.32    134.38 o 
  -9  10   3       32.72       52.17     59.55 o 
  -8  10   3       66.19      118.05     48.18 o 
  -7  10   3      595.64      570.60     69.65 o 
  -6  10   3      170.74      193.62     48.01 o 
  -5  10   3      489.86      688.34     68.50 o 
  -4  10   3      565.87      709.54     67.51 o 
  -3  10   3      778.42      669.58     45.49 o 
  -2  10   3      400.90      424.03     29.16 o 
  -1  10   3     1054.16     1001.68     55.14 o 
   0  10   3       96.85       81.89     29.41 o 
   1  10   3     2242.66     2292.11     64.23 o 
   2  10   3      349.93      328.95     49.52 o 
   3  10   3      396.62      404.44     47.60 o 
   4  10   3       41.38      131.21     55.22 o 
   5  10   3      444.97      439.14     70.86 o 
   6  10   3       22.25       49.41     49.47 o 
   7  10   3     1372.43     1418.76     88.76 o 
   8  10   3       89.19       81.77     36.44 o 
   9  10   3      782.01      774.47     93.61 o 
  -9  11   3      176.59      228.79     50.96 o 
  -8  11   3       34.25      194.78     67.06 o 
  -7  11   3      492.53      436.57     61.55 o 
  -6  11   3      302.81      301.24    120.85 o 
  -5  11   3      385.17      409.58     70.27 o 
  -4  11   3      174.54      153.47     44.24 o 
  -3  11   3     1879.10     1739.82    114.70 o 
  -2  11   3     4750.13     4790.49     85.33 o 
  -1  11   3      849.81      918.05     53.77 o 
   0  11   3       66.77      125.03     37.00 o 
   1  11   3        0.89      174.53     52.29 o 
   2  11   3     2239.47     2103.32     57.55 o 
   3  11   3      346.80      322.58     29.47 o 
   4  11   3      530.35      467.43     53.16 o 
   5  11   3        9.22       99.04     56.33 o 
   6  11   3     4970.36     5091.42    227.52 o 
   7  11   3       96.14      133.77     54.80 o 
   8  11   3      169.86      193.44     45.96 o 
   9  11   3      112.40       68.89     46.21 o 
  -8  12   3      109.25      115.83     40.72 o 
  -7  12   3       40.34      194.34     60.47 o 
  -6  12   3     1326.15     1206.53     87.51 o 
  -5  12   3       13.39       82.48     47.58 o 
  -4  12   3     1492.60     1592.86    100.74 o 
  -3  12   3      402.66      393.29     86.67 o 
  -2  12   3     1359.77     1390.30     59.95 o 
  -1  12   3      179.49      222.16     35.85 o 
   0  12   3       21.39       99.13     40.82 o 
   1  12   3       21.85      124.34     52.05 o 
   2  12   3      193.62      141.91     28.24 o 
   3  12   3        2.12      197.46     70.44 o 
   4  12   3      763.95      721.64     67.47 o 
   5  12   3      261.66      457.68    159.40 o 
   6  12   3        0.54      147.01     64.48 o 
   7  12   3     1301.83     1383.55     91.14 o 
   8  12   3     2232.46     2118.35    141.64 o 
  -7  13   3      764.91      828.49     82.62 o 
  -6  13   3      255.34      135.62     60.59 o 
  -5  13   3        6.08       96.00     64.88 o 
  -4  13   3      476.56      399.09     94.73 o 
  -3  13   3     1147.18     1172.89    148.20 o 
  -2  13   3      697.21      733.23     78.07 o 
  -1  13   3      582.18      641.03     51.54 o 
   0  13   3      506.00      451.31     57.12 o 
   1  13   3      588.44      690.37     51.59 o 
   2  13   3      165.33      197.70     51.92 o 
   3  13   3        0.64       72.63     45.97 o 
   4  13   3      306.78      222.77     51.62 o 
   5  13   3     1527.71     1586.21    155.33 o 
   6  13   3      890.38      901.00     84.52 o 
   7  13   3       95.77      147.35     57.48 o 
  -7  14   3      195.93      185.96     51.83 o 
  -6  14   3      286.96      430.57     68.54 o 
  -5  14   3      370.47      380.10     85.64 o 
  -4  14   3       12.79       69.81     62.98 o 
  -3  14   3      202.98      235.96     57.12 o 
  -2  14   3      473.57      411.03     94.09 o 
  -1  14   3       75.21      103.65     50.52 o 
   0  14   3      144.46      116.22     37.51 o 
   1  14   3     1410.16     1407.86    103.60 o 
   2  14   3      120.93       87.04     45.45 o 
   3  14   3      411.60      519.38     70.21 o 
   4  14   3      159.92      118.44     48.09 o 
   5  14   3      161.46      296.89     61.18 o 
   6  14   3        7.21      115.13     77.24 o 
  -5  15   3      155.40      166.79     50.76 o 
  -4  15   3      660.22      634.75     74.61 o 
  -3  15   3     2475.30     2286.05    111.14 o 
  -2  15   3     2735.82     2516.84    108.31 o 
  -1  15   3      198.78      257.28     97.47 o 
   0  15   3      173.18      107.45     36.12 o 
   1  15   3      497.75      550.79    108.00 o 
   2  15   3        2.50      128.79     58.69 o 
   3  15   3       70.33      219.54     64.30 o 
   4  15   3      702.13      782.27    110.03 o 
   5  15   3      383.84      409.00     61.77 o 
  -4  16   3       88.70      217.93     47.99 o 
  -3  16   3      113.70      160.01     59.66 o 
  -2  16   3        2.48       86.84     49.29 o 
  -1  16   3      296.37      266.53     65.80 o 
   0  16   3     1508.79     1376.53    126.33 o 
   1  16   3       88.01      103.16     59.79 o 
   2  16   3        1.40      143.17     72.48 o 
   3  16   3      362.86      443.99     69.73 o 
   4  16   3      460.73      348.95     62.58 o 
  -2  17   3      536.16      672.42    105.35 o 
  -1  17   3      188.31      114.47     81.69 o 
   0  17   3      252.61      349.18    153.01 o 
   1  17   3      419.04      351.65    135.95 o 
   2  17   3     1937.51     1567.94    123.81 o 
 -10   0   4     2768.10     2922.19    176.36 o 
  -8   0   4     4090.00     4320.64    122.37 o 
  -6   0   4        8.84       43.00     56.14 o 
  -4   0   4    10959.82    11532.02    108.86 o 
  -2   0   4     1698.58     1461.71     35.77 o 
   0   0   4    12371.74    11670.61     58.38 o 
   2   0   4    18032.83    18172.94     96.95 o 
   4   0   4       84.23       71.98     27.45 o 
   6   0   4        6.74      113.69     54.45 o 
   8   0   4     1812.02     1793.06     74.58 o 
  10   0   4     1287.61     1417.59    127.87 o 
 -11   1   4      270.87      348.18     84.81 o 
 -10   1   4     1125.20     1210.57     59.40 o 
  -9   1   4     4406.05     4735.11     94.12 o 
  -8   1   4     1990.36     2016.87     61.48 o 
  -7   1   4     1265.68     1268.78     53.16 o 
  -6   1   4       21.56       77.73     34.39 o 
  -5   1   4       12.06       65.55     41.46 o 
  -4   1   4     2608.97     2189.79     50.49 o 
  -3   1   4     3947.75     3445.61     35.39 o 
  -2   1   4     1848.54     1709.80     26.20 o 
  -1   1   4     4165.89     5119.89     34.21 o 
   0   1   4     5794.37     5773.40     38.94 o 
   1   1   4     4650.19     4437.66     30.48 o 
   2   1   4     7392.56     7488.24     32.93 o 
   3   1   4     2706.28     2808.52     25.87 o 
   4   1   4     2130.81     1950.41     26.10 o 
   5   1   4       14.50       66.76     19.30 o 
   6   1   4      815.86      668.26     28.27 o 
   7   1   4      671.51      647.10     35.55 o 
   8   1   4      498.16      515.88     40.80 o 
   9   1   4        0.21      152.18     41.60 o 
  10   1   4      354.74      508.36     92.79 o 
  11   1   4      750.66      867.42    145.66 o 
 -11   2   4      383.00      329.35     52.08 o 
 -10   2   4       46.22       82.32     41.76 o 
  -9   2   4      231.10      183.92     40.96 o 
  -8   2   4      430.53      408.95     40.58 o 
  -7   2   4      549.63      502.69     38.92 o 
  -6   2   4      153.31      190.07     46.09 o 
  -5   2   4       13.41       48.73     18.26 o 
  -4   2   4      935.16      884.19     32.56 o 
  -3   2   4     2101.42     1996.43     34.97 o 
  -2   2   4     4104.34     3935.75     36.04 o 
  -1   2   4     2289.97     2146.78     26.84 o 
   0   2   4    12197.59    13100.09     70.39 o 
   2   2   4    10491.93    11514.65     44.71 o 
   3   2   4      290.04      231.39     13.77 o 
   4   2   4       51.74       31.56     15.86 o 
   5   2   4     1675.42     1696.43     36.16 o 
   6   2   4      629.11      741.32     44.54 o 
   7   2   4      968.28      917.52     71.74 o 
   8   2   4      571.68      605.48     59.58 o 
   9   2   4     3545.73     3532.30    129.01 o 
  10   2   4     1129.06     1047.77    117.48 o 
  11   2   4      745.99      544.88    113.73 o 
 -11   3   4      160.25      234.98     46.75 o 
 -10   3   4      759.18      694.56     64.86 o 
  -9   3   4      279.84      225.43     37.24 o 
  -8   3   4      260.42      332.16     56.18 o 
  -7   3   4      172.33      157.21     30.42 o 
  -6   3   4      100.22      181.86     22.94 o 
  -5   3   4       21.64       69.39     28.90 o 
  -4   3   4       30.59       47.11     13.44 o 
  -3   3   4     9922.31    10047.70     90.62 o 
  -2   3   4    11015.80    10599.85     51.08 o 
  -1   3   4      262.65      380.99     17.54 o 
   0   3   4      505.06      582.45     19.39 o 
   2   3   4    17295.91    19206.54     82.07 o 
   3   3   4     2180.32     2654.70     30.19 o 
   4   3   4      915.95      835.06     21.22 o 
   5   3   4     1357.48     1400.41     29.41 o 
   6   3   4     1884.14     1705.43     76.26 o 
   7   3   4      459.92      489.91     36.68 o 
   8   3   4      308.70      294.38     50.29 o 
   9   3   4      909.75      891.07     43.72 o 
  10   3   4      288.51      264.81    100.89 o 
  11   3   4     1269.64     1410.13    154.11 o 
 -11   4   4       37.34       86.34     43.75 o 
 -10   4   4       18.16       88.52     36.48 o 
  -9   4   4      251.34      351.81     77.31 o 
  -8   4   4      250.03      283.77     31.85 o 
  -7   4   4      351.98      363.54     30.20 o 
  -6   4   4     5410.58     5283.37     97.31 o 
  -5   4   4      627.51      740.90     38.82 o 
  -4   4   4    10067.52     9448.31     59.96 o 
  -3   4   4       50.94       47.22      9.94 o 
  -2   4   4      304.99      379.94     18.92 o 
  -1   4   4     1618.81     1461.97     25.38 o 
   0   4   4     9187.85     8894.99     46.61 o 
   1   4   4        6.42       57.81     22.87 o 
   2   4   4     1460.27     1785.89     30.42 o 
   3   4   4      674.00      838.16     19.80 o 
   4   4   4    16048.29    16843.40    106.75 o 
   5   4   4     5263.73     5164.45     67.99 o 
   6   4   4      489.29      603.39     30.81 o 
   7   4   4        0.81       79.37     51.58 o 
   8   4   4      657.06      685.41     61.45 o 
   9   4   4     1092.00     1097.18     63.15 o 
  10   4   4      450.55      676.49    131.36 o 
  11   4   4        8.09       84.55    130.86 o 
 -11   5   4      307.29      208.13     46.53 o 
 -10   5   4      453.65      536.37     76.52 o 
  -9   5   4      913.38      873.66     70.82 o 
  -8   5   4        6.41      113.34     52.73 o 
  -7   5   4       52.53      122.61     48.67 o 
  -6   5   4     2521.06     2382.48    103.41 o 
  -5   5   4      236.90      294.21     25.80 o 
  -4   5   4      204.83      141.85     14.34 o 
  -3   5   4      507.11      423.80     19.63 o 
  -2   5   4      304.26      349.88     24.65 o 
  -1   5   4     3733.08     3743.71     45.03 o 
   0   5   4     1453.62     1170.57     29.21 o 
   1   5   4     3534.78     3867.17     45.09 o 
   2   5   4      298.04      279.94     19.21 o 
   3   5   4     1438.64     1648.43     27.50 o 
   4   5   4    10457.26    10387.91    117.28 o 
   5   5   4      123.73      122.74     18.28 o 
   6   5   4     3765.88     3610.11     67.92 o 
   7   5   4      562.28      609.65     63.03 o 
   8   5   4       97.28      116.67     39.18 o 
   9   5   4       75.36      181.75     38.66 o 
  10   5   4      137.95      158.55     98.63 o 
  11   5   4      321.60      326.68    108.13 o 
 -11   6   4      325.42      284.79     72.43 o 
 -10   6   4      140.10      294.86     63.32 o 
  -9   6   4     1228.30     1070.47     77.62 o 
  -8   6   4     1255.59     1373.54    128.43 o 
  -7   6   4      860.25      880.77     70.24 o 
  -6   6   4       46.86      145.23     72.04 o 
  -5   6   4       34.85       88.32     37.28 o 
  -4   6   4     5411.23     5444.05    105.02 o 
  -3   6   4       29.47       32.53     18.92 o 
  -2   6   4       61.73       86.30     15.83 o 
  -1   6   4     6495.87     6317.86     77.48 o 
   0   6   4       31.64       34.57     27.68 o 
   1   6   4    11612.61    11357.60     92.04 o 
   2   6   4      358.07      304.30     41.72 o 
   3   6   4      239.06      199.30     17.48 o 
   4   6   4     2726.44     2654.28     66.38 o 
   5   6   4      307.94      260.73     53.33 o 
   6   6   4     3308.75     3318.70     52.86 o 
   7   6   4       62.24      118.72     40.95 o 
   8   6   4      385.86      394.02     73.73 o 
   9   6   4     2539.61     2216.99    187.39 o 
  10   6   4        2.26      117.69    110.38 o 
  11   6   4      247.05      254.79    105.26 o 
 -10   7   4       86.94      141.34     43.42 o 
  -9   7   4      861.27      827.66     93.51 o 
  -8   7   4      110.29      145.96     43.53 o 
  -7   7   4     2675.34     2740.80     97.85 o 
  -6   7   4     1708.10     1760.33     82.11 o 
  -5   7   4     2984.39     2938.52     95.25 o 
  -4   7   4      647.05      682.08     62.17 o 
  -3   7   4     3869.12     4068.73     41.12 o 
  -2   7   4     4937.46     5075.71     53.88 o 
  -1   7   4     7880.79     8673.08     84.00 o 
   0   7   4     1963.59     2032.67     52.67 o 
   1   7   4      675.87      669.47     32.18 o 
   2   7   4     1433.98     1408.39     35.54 o 
   3   7   4     1046.07     1021.61     32.03 o 
   4   7   4        7.53        4.67     45.07 o 
   5   7   4      203.52      253.58     52.43 o 
   6   7   4      374.00      304.88     41.65 o 
   7   7   4      826.72      836.31     63.49 o 
   8   7   4       37.14      167.67     57.33 o 
   9   7   4      506.03      534.88     57.99 o 
  10   7   4       86.29      172.67    114.28 o 
 -10   8   4       32.93       37.97     54.23 o 
  -9   8   4      391.53      391.77     67.54 o 
  -8   8   4     1498.93     1720.10    151.29 o 
  -7   8   4      197.84      254.13     73.62 o 
  -6   8   4       78.07      169.34     45.31 o 
  -5   8   4       19.08      123.41     52.99 o 
  -4   8   4      222.75      151.77     48.36 o 
  -3   8   4     8300.02     8244.59     76.47 o 
  -2   8   4        3.61       86.07     22.73 o 
  -1   8   4       57.86       59.27     18.88 o 
   0   8   4      134.97      241.03     32.89 o 
   1   8   4     3456.09     3439.39     57.30 o 
   2   8   4      337.17      411.02     41.63 o 
   3   8   4      735.70      670.50     56.95 o 
   4   8   4      448.93      413.25     64.58 o 
   5   8   4     2681.64     2455.10    176.29 o 
   6   8   4      535.37      556.50     54.94 o 
   7   8   4     1568.17     1565.48    140.30 o 
   8   8   4      262.85      300.20     63.20 o 
   9   8   4     1060.99      915.02    154.50 o 
  10   8   4       47.98      106.79     73.29 o 
 -10   9   4       19.26      129.46     51.14 o 
  -9   9   4      285.35      327.40     55.23 o 
  -8   9   4        4.19       27.91     44.19 o 
  -7   9   4      153.94      181.37     51.53 o 
  -6   9   4      763.48      546.17     65.52 o 
  -5   9   4     1344.94     1333.03     91.85 o 
  -4   9   4     1275.64     1127.36     74.47 o 
  -3   9   4     3797.64     3864.06    109.23 o 
  -2   9   4     5865.65     5792.30     72.65 o 
  -1   9   4       17.93      101.67     39.65 o 
   0   9   4      357.69      274.92     40.03 o 
   1   9   4     2384.56     2293.35     65.92 o 
   2   9   4     5362.78     5444.79     62.48 o 
   3   9   4       37.45       77.35     25.74 o 
   4   9   4     2089.63     2162.95     86.57 o 
   5   9   4      412.28      362.88     58.71 o 
   6   9   4     2025.45     2036.50     90.44 o 
   7   9   4       13.67      127.71     50.38 o 
   8   9   4      290.54      269.44     46.70 o 
   9   9   4       42.29      172.56     76.58 o 
  10   9   4      452.21      388.19    121.98 o 
  -9  10   4        3.57       80.40     44.64 o 
  -8  10   4     2124.12     1787.22    119.57 o 
  -7  10   4      196.89      190.06     49.91 o 
  -6  10   4      119.58      182.48     59.56 o 
  -5  10   4       64.98      134.22     65.41 o 
  -4  10   4     1328.00     1341.25     84.71 o 
  -3  10   4      214.15      275.27     30.35 o 
  -2  10   4      447.61      408.70     32.24 o 
  -1  10   4      216.02      208.55     59.62 o 
   0  10   4     2979.64     2918.91     70.76 o 
   1  10   4       79.00      111.92     35.33 o 
   2  10   4      153.69      139.04     20.05 o 
   3  10   4      231.01      199.54     46.37 o 
   4  10   4     1560.73     1648.45    121.18 o 
   5  10   4     1027.54      960.34     92.32 o 
   6  10   4     1010.26     1015.30    103.76 o 
   7  10   4        3.58      139.16     55.47 o 
   8  10   4      597.11      668.41     64.57 o 
   9  10   4      376.19      377.30     68.63 o 
  -9  11   4       22.56       93.89     66.02 o 
  -8  11   4        3.71       87.56     67.83 o 
  -7  11   4      525.36      468.46     62.50 o 
  -6  11   4     2282.05     2499.40    107.48 o 
  -5  11   4     2691.26     2828.32    109.87 o 
  -4  11   4       86.35       75.09     43.78 o 
  -3  11   4      180.89      185.13     28.38 o 
  -2  11   4      143.94      186.89     31.00 o 
  -1  11   4     1233.58     1190.28     56.17 o 
   0  11   4     1185.05     1145.45     60.70 o 
   1  11   4     3785.27     3692.43     75.12 o 
   2  11   4      337.34      394.07     39.08 o 
   3  11   4      802.68      783.43     55.31 o 
   4  11   4     1660.87     1797.10     93.49 o 
   5  11   4      101.50      111.00     39.82 o 
   6  11   4       13.03      116.29     63.42 o 
   7  11   4      177.15      208.58     51.81 o 
   8  11   4       35.80       74.07     45.25 o 
   9  11   4      293.98      288.07    174.16 o 
  -8  12   4        2.54      122.79     60.85 o 
  -7  12   4      414.64      413.23     74.22 o 
  -6  12   4      201.47      175.19     46.25 o 
  -5  12   4      702.03      677.77     69.57 o 
  -4  12   4       57.62      126.52     49.09 o 
  -3  12   4       97.73      103.29     48.40 o 
  -2  12   4       91.20      133.17     36.52 o 
  -1  12   4      449.86      408.42     40.71 o 
   0  12   4      213.72      299.18     42.82 o 
   1  12   4      112.82      170.40     48.31 o 
   2  12   4        0.04       59.96     41.52 o 
   3  12   4      487.92      461.48     84.22 o 
   4  12   4       33.57      141.03     54.50 o 
   5  12   4     7782.53     8471.80    332.29 o 
   6  12   4       35.51       80.58     46.56 o 
   7  12   4       17.15       66.88     59.94 o 
   8  12   4        0.72      214.64     95.76 o 
  -7  13   4      154.26      198.41     58.58 o 
  -6  13   4     1591.03     1392.03    110.42 o 
  -5  13   4     1384.11     1323.35     93.70 o 
  -4  13   4      646.03      600.66     75.55 o 
  -3  13   4        6.03       99.69     69.04 o 
  -2  13   4      430.04      472.28     87.05 o 
  -1  13   4     1136.36     1095.38     56.44 o 
   0  13   4     1661.50     1482.04     64.00 o 
   1  13   4      321.29      293.47     55.56 o 
   2  13   4       77.38      121.23     42.55 o 
   3  13   4       85.01      134.59     44.65 o 
   4  13   4     2068.75     2146.04    101.92 o 
   5  13   4       19.22       57.47     63.50 o 
   6  13   4      829.69     1058.12    186.30 o 
   7  13   4      177.50      371.52    132.92 o 
  -6  14   4      231.50      235.60     58.27 o 
  -5  14   4      351.61      461.37     70.43 o 
  -4  14   4     1355.50     1486.34     98.96 o 
  -3  14   4     1298.57     1534.91     96.36 o 
  -2  14   4      112.78      124.51     50.94 o 
  -1  14   4        5.18       85.56     48.52 o 
   0  14   4      306.47      287.85     54.60 o 
   1  14   4       18.08      123.81     68.48 o 
   2  14   4        1.39      140.76     62.56 o 
   3  14   4      217.32      271.23     52.73 o 
   4  14   4     1884.56     1736.88     97.07 o 
   5  14   4      300.88      196.15     82.76 o 
   6  14   4     1548.82     1287.21    119.47 o 
  -5  15   4      515.47      555.12     75.58 o 
  -4  15   4      575.28      602.93    209.10 o 
  -3  15   4       42.38       81.26     93.73 o 
  -2  15   4      493.15      709.95    103.89 o 
  -1  15   4        7.79       80.90     58.57 o 
   0  15   4      720.22      741.51     66.18 o 
   1  15   4      427.35      502.64     64.54 o 
   2  15   4      515.27      703.59     91.55 o 
   3  15   4      552.63      437.92     57.02 o 
   4  15   4        3.85      104.54     60.77 o 
   5  15   4       55.96      136.42     48.99 o 
  -4  16   4       59.22      155.47     65.81 o 
  -3  16   4     1214.38     1428.08    105.96 o 
  -2  16   4      157.93      312.85     85.93 o 
  -1  16   4       62.61      159.15     80.98 o 
   0  16   4      137.01      114.16     61.53 o 
   1  16   4     2585.74     2351.20    193.49 o 
   2  16   4      967.86      946.60     80.25 o 
   3  16   4     2004.21     2074.09    158.23 o 
   4  16   4        7.63      122.79     64.55 o 
  -2  17   4       14.85      178.20     84.20 o 
  -1  17   4       70.84      362.60    279.12 o 
   0  17   4      171.08      265.77     80.10 o 
   1  17   4        0.38      219.66     83.08 o 
 -11   0   5     4823.32     4715.66    194.84 o 
  -9   0   5      397.21      453.67     65.70 o 
  -7   0   5      237.65      326.48     60.64 o 
  -5   0   5      211.00      106.60     42.16 o 
  -3   0   5      457.98      413.38     28.60 o 
  -1   0   5    23419.34    24494.83    129.60 o 
   1   0   5     3383.29     3520.23     34.12 o 
   3   0   5      100.30      236.36     15.02 o 
   5   0   5    16753.68    15819.33    147.53 o 
   7   0   5      142.49      205.07     38.24 o 
   9   0   5       32.47       29.50     46.10 o 
 -11   1   5       34.34      143.13     46.24 o 
 -10   1   5      671.30      690.83     66.81 o 
  -9   1   5      856.19      903.20     62.35 o 
  -8   1   5      628.87      559.38     46.12 o 
  -7   1   5        6.16       30.92     54.65 o 
  -6   1   5     1346.86     1337.31     70.61 o 
  -5   1   5     4863.44     4426.42     71.05 o 
  -4   1   5      330.23      478.17     28.99 o 
  -3   1   5      279.90      274.46     20.65 o 
  -2   1   5    38217.61    36895.59    183.08 o 
  -1   1   5    14291.95    14680.12     67.15 o 
   0   1   5     4781.13     4563.35     29.22 o 
   1   1   5      671.13      721.76     14.23 o 
   2   1   5      464.36      392.92     10.70 o 
   3   1   5      212.56      197.53     12.14 o 
   4   1   5    18217.72    18257.90     86.53 o 
   5   1   5     3355.95     3766.60     45.41 o 
   6   1   5        1.27       71.68     19.64 o 
   7   1   5     1137.00     1182.71     59.43 o 
   8   1   5      735.07      761.49     41.97 o 
   9   1   5     1353.41     1413.14    169.73 o 
  10   1   5      179.45      246.95     53.93 o 
  11   1   5       26.35      168.11     96.51 o 
 -11   2   5      170.43      116.92     34.39 o 
 -10   2   5     2434.60     2449.87    156.43 o 
  -9   2   5     1382.13     1355.65     61.74 o 
  -8   2   5      554.74      570.55     45.89 o 
  -7   2   5      182.42      179.50     31.05 o 
  -6   2   5     7453.98     8015.11    148.07 o 
  -5   2   5      497.96      456.70     28.86 o 
  -4   2   5     7918.55     7375.81     80.47 o 
  -3   2   5     6282.51     6166.80     66.83 o 
  -2   2   5     2943.06     3132.32     34.01 o 
  -1   2   5     1083.58      969.42     22.54 o 
   0   2   5       61.58       97.09     12.58 o 
   1   2   5       94.16       74.15     10.02 o 
   2   2   5    23605.41    24273.76     80.32 o 
   3   2   5      398.57      549.35     19.60 o 
   4   2   5     2721.84     2707.44     32.20 o 
   5   2   5        0.01       38.21     21.89 o 
   6   2   5     1597.10     1513.72     37.41 o 
   7   2   5      157.62      231.72     34.64 o 
   8   2   5     1664.71     1599.22     49.49 o 
   9   2   5       70.56      142.90     39.14 o 
  10   2   5       86.01       79.79     51.11 o 
  11   2   5      437.63      439.87    108.03 o 
 -11   3   5      201.41      161.43     51.10 o 
 -10   3   5       17.76       82.17     39.85 o 
  -9   3   5       42.83      112.15     44.75 o 
  -8   3   5     1311.08     1374.31     57.07 o 
  -7   3   5     1683.80     1644.61     55.15 o 
  -6   3   5     1064.83     1162.50     48.34 o 
  -5   3   5     1176.66     1011.15     35.33 o 
  -4   3   5     1726.35     1569.90     37.02 o 
  -3   3   5     1120.46     1162.23     30.32 o 
  -2   3   5     5960.42     6090.70     46.85 o 
  -1   3   5      940.19      802.48     22.37 o 
   0   3   5      749.61      571.90     19.63 o 
   1   3   5     8419.46     9994.07     49.10 o 
   2   3   5      426.05      269.53     16.10 o 
   3   3   5     5417.68     5626.95     39.43 o 
   4   3   5     2222.17     2226.97     30.62 o 
   5   3   5     1544.38     1476.59     28.20 o 
   6   3   5      670.60      665.57     35.20 o 
   7   3   5      892.86      827.27     39.15 o 
   8   3   5     2893.93     2798.78    121.34 o 
   9   3   5      789.19      762.36     91.63 o 
  10   3   5        6.94        9.38     93.95 o 
  11   3   5      264.93      196.14     76.64 o 
 -11   4   5      188.89      130.81     44.99 o 
 -10   4   5       70.26       66.20     34.15 o 
  -9   4   5       62.85      161.26     67.57 o 
  -8   4   5       47.00       88.57     28.87 o 
  -7   4   5     1291.42     1338.90     54.24 o 
  -6   4   5      212.41      231.28     28.92 o 
  -5   4   5     4139.63     3743.18     49.93 o 
  -4   4   5        7.28       69.79     25.67 o 
  -3   4   5    22181.09    21608.11     86.67 o 
  -2   4   5      825.54      863.00     26.60 o 
  -1   4   5     3257.20     3366.12     35.87 o 
   0   4   5     4485.23     4776.44     53.01 o 
   1   4   5     4660.87     4703.11     37.57 o 
   2   4   5     6184.10     6699.64     72.85 o 
   3   4   5       16.73       52.05     11.50 o 
   4   4   5     3760.13     3840.88     40.92 o 
   5   4   5     1039.17     1026.16     30.93 o 
   6   4   5      290.89      383.57     44.14 o 
   7   4   5     3959.73     4152.40     72.59 o 
   8   4   5       18.25       86.24     25.86 o 
   9   4   5      355.24      413.54     58.82 o 
  10   4   5      457.02      578.03    123.12 o 
  11   4   5        7.71       68.34     77.04 o 
 -11   5   5       56.32      115.91     68.02 o 
 -10   5   5       81.25      142.78     50.23 o 
  -9   5   5     3053.62     3122.57    112.60 o 
  -8   5   5      115.18      106.61     40.93 o 
  -7   5   5      972.09     1066.05     44.06 o 
  -6   5   5      285.26      265.76     20.48 o 
  -5   5   5     6259.43     6181.74     79.44 o 
  -4   5   5     5673.20     5588.25     49.64 o 
  -3   5   5      649.42      758.90     26.36 o 
  -2   5   5      407.60      352.68     21.69 o 
  -1   5   5     4860.79     5195.75     65.21 o 
   0   5   5      803.99      678.36     31.69 o 
   1   5   5       33.84       65.45     16.13 o 
   2   5   5      464.07      595.44     25.64 o 
   3   5   5     3449.54     3298.20     58.20 o 
   4   5   5     1921.01     2195.25     76.69 o 
   5   5   5     1132.65     1106.28     52.08 o 
   6   5   5      192.14      163.52     23.28 o 
   7   5   5      108.13      126.35     22.32 o 
   8   5   5       12.03       73.06     61.00 o 
   9   5   5     2429.45     2119.08     91.92 o 
  10   5   5        0.30       13.20    101.01 o 
  11   5   5       51.15      142.41     91.82 o 
 -11   6   5      293.06      153.81     47.58 o 
 -10   6   5      952.55     1081.23     81.52 o 
  -9   6   5        8.79      113.12     49.33 o 
  -8   6   5     2779.96     2730.64    101.51 o 
  -7   6   5      244.24      234.49     49.05 o 
  -6   6   5     1786.53     1807.66     53.83 o 
  -5   6   5      417.58      395.62     19.37 o 
  -4   6   5     4735.00     4699.37     67.19 o 
  -3   6   5      158.23      201.64     28.51 o 
  -2   6   5      434.53      597.51     27.17 o 
  -1   6   5     5907.51     5790.44     68.89 o 
   0   6   5     4687.15     4760.47     65.46 o 
   1   6   5     5770.04     6046.61     59.01 o 
   2   6   5     5062.94     5206.29     54.44 o 
   3   6   5    13419.96    12945.17     98.08 o 
   4   6   5     3524.74     3578.93     41.10 o 
   5   6   5      723.95      710.43     25.26 o 
   6   6   5     1199.78     1105.00     51.46 o 
   7   6   5      379.80      472.03     59.35 o 
   8   6   5       34.69      107.22     52.64 o 
   9   6   5      179.37      216.90     52.25 o 
  10   6   5       69.83      103.07     67.75 o 
 -10   7   5      341.72      320.65     53.19 o 
  -9   7   5       12.70      150.20     67.35 o 
  -8   7   5     1035.46      898.25     73.13 o 
  -7   7   5      483.44      636.04     69.80 o 
  -6   7   5      666.49      708.48     67.44 o 
  -5   7   5      254.79      287.87     52.64 o 
  -4   7   5      664.25      645.90     60.78 o 
  -3   7   5      823.58      841.30     28.78 o 
  -2   7   5      134.23       86.87     23.23 o 
  -1   7   5     2204.47     2268.93     64.56 o 
   0   7   5     7499.49     6949.79     79.18 o 
   1   7   5     1105.69     1283.46     37.43 o 
   2   7   5     1296.39     1257.26     34.31 o 
   3   7   5     1362.63     1454.00     32.76 o 
   4   7   5     6220.63     6398.87     56.77 o 
   5   7   5        3.18      144.41     61.57 o 
   6   7   5      473.23      557.66     59.89 o 
   7   7   5        3.19      128.53     49.01 o 
   8   7   5     2210.47     2132.37    114.25 o 
   9   7   5       36.76      116.87     84.63 o 
  10   7   5        5.78       51.77    109.51 o 
 -10   8   5      211.49      197.50     48.26 o 
  -9   8   5      119.02      222.95     61.69 o 
  -8   8   5      226.71      261.43     56.36 o 
  -7   8   5       10.43       82.34     60.85 o 
  -6   8   5     3521.14     3793.53    111.82 o 
  -5   8   5      221.96      199.11     42.49 o 
  -4   8   5      112.65      175.28     52.38 o 
  -3   8   5      130.19      117.30     17.23 o 
  -2   8   5     1334.59     1230.36     36.62 o 
  -1   8   5     8519.99     9097.26     90.74 o 
   0   8   5      234.82      155.40     27.34 o 
   1   8   5       56.25       97.86     32.93 o 
   2   8   5     4002.83     4165.74     56.34 o 
   3   8   5      653.49      567.34     28.52 o 
   4   8   5      888.57      873.70     60.70 o 
   5   8   5     1898.97     2057.09     91.28 o 
   6   8   5       71.81       66.87     29.84 o 
   7   8   5      639.85      639.57     64.61 o 
   8   8   5       47.60       51.06     45.66 o 
   9   8   5        3.32      144.48    138.80 o 
  10   8   5      802.12      953.69    157.86 o 
 -10   9   5      195.61      154.89     41.51 o 
  -9   9   5     1530.43     1435.33     91.41 o 
  -8   9   5      422.40      383.37     58.13 o 
  -7   9   5      342.11      284.01     50.58 o 
  -6   9   5        2.68      148.50     81.46 o 
  -5   9   5     2415.19     2383.84     97.79 o 
  -4   9   5      132.57      186.34     44.55 o 
  -3   9   5        1.99       78.42     25.66 o 
  -2   9   5       71.69       82.52     25.63 o 
  -1   9   5    12386.77    12640.01    112.26 o 
   0   9   5      585.41      659.95     45.20 o 
   1   9   5       39.19       74.74     37.44 o 
   2   9   5       22.32       72.70     46.00 o 
   3   9   5     1304.47     1310.26     38.57 o 
   4   9   5      383.15      450.61     84.93 o 
   5   9   5     1707.49     1641.18     80.20 o 
   6   9   5      343.98      344.66     51.24 o 
   7   9   5      477.16      447.51     88.18 o 
   8   9   5      453.91      405.57     57.40 o 
   9   9   5     1575.27     1269.78    146.83 o 
  -9  10   5       32.89      155.77     63.70 o 
  -8  10   5       63.21      187.26     79.71 o 
  -7  10   5     4455.93     4329.88    134.74 o 
  -6  10   5      730.38      878.20     87.09 o 
  -5  10   5      122.57      160.71     48.46 o 
  -4  10   5       66.30       89.38     37.28 o 
  -3  10   5      163.23      173.91     27.45 o 
  -2  10   5      960.83      897.91     46.04 o 
  -1  10   5      770.30      793.65     65.81 o 
   0  10   5      857.37      903.67     51.70 o 
   1  10   5    12748.00    12813.15    118.33 o 
   2  10   5     1159.09     1165.26     49.43 o 
   3  10   5     3583.01     3566.22     75.41 o 
   4  10   5     1495.15     1399.03    116.48 o 
   5  10   5      643.86      691.47    104.75 o 
   6  10   5      455.53      517.69     68.31 o 
   7  10   5       53.30      117.31     45.40 o 
   8  10   5       12.13       53.82     53.34 o 
   9  10   5      224.39      320.35    101.01 o 
  -9  11   5     1258.07     1235.31    177.61 o 
  -8  11   5     1849.17     1741.15    127.54 o 
  -7  11   5        4.00       95.11     76.96 o 
  -6  11   5        7.66      157.37     51.92 o 
  -5  11   5      110.85      151.76     78.89 o 
  -4  11   5      892.62     1110.62     84.57 o 
  -3  11   5      175.83      181.03     28.86 o 
  -2  11   5      342.31      448.72     45.30 o 
  -1  11   5       67.13       60.78     32.71 o 
   0  11   5     1127.96     1116.90     55.21 o 
   1  11   5     6922.70     6719.86    107.82 o 
   2  11   5      934.82      928.68     51.06 o 
   3  11   5      587.17      508.98     70.15 o 
   4  11   5     2728.42     2744.12    101.62 o 
   5  11   5       12.33       -5.62     76.13 o 
   6  11   5       75.44      140.09     57.05 o 
   7  11   5        0.64      131.24     50.83 o 
   8  11   5      148.73      107.34     35.93 o 
  -8  12   5      223.96      204.15     48.46 o 
  -7  12   5        4.56      118.76     49.91 o 
  -6  12   5     1602.51     1391.93    104.39 o 
  -5  12   5      135.33      160.45     51.74 o 
  -4  12   5      145.00      236.28     95.96 o 
  -3  12   5      154.69      133.45     44.43 o 
  -2  12   5      675.97      661.04     47.63 o 
  -1  12   5      639.74      730.25     52.37 o 
   0  12   5     3516.51     3642.82    106.15 o 
   1  12   5     1900.50     2006.22     66.54 o 
   2  12   5      296.59      275.90     36.53 o 
   3  12   5        6.30       70.80     72.33 o 
   4  12   5      262.38      308.41     58.99 o 
   5  12   5       35.24      248.43     69.44 o 
   6  12   5      362.27      374.12     56.75 o 
   7  12   5       51.99      167.05     61.24 o 
   8  12   5      209.57      319.71     52.72 o 
  -7  13   5       46.34       81.97     50.15 o 
  -6  13   5      461.47      532.89     72.36 o 
  -5  13   5      229.35      200.68     58.20 o 
  -4  13   5     1579.35     1577.56    114.21 o 
  -3  13   5      228.85      204.61     67.51 o 
  -2  13   5       90.87      122.78     45.64 o 
  -1  13   5     1285.02     1327.57     65.15 o 
   0  13   5      113.59       94.70     35.05 o 
   1  13   5      700.04      751.68     71.58 o 
   2  13   5      347.26      403.21     61.94 o 
   3  13   5       40.06      148.00     64.30 o 
   4  13   5      311.85      314.53     85.96 o 
   5  13   5      345.16      304.82     63.69 o 
   6  13   5      197.14      301.04     69.82 o 
   7  13   5       87.44      235.51     61.50 o 
  -6  14   5       19.02      201.91     74.14 o 
  -5  14   5     1042.76     1021.49    154.89 o 
  -4  14   5      169.29      170.65     52.10 o 
  -3  14   5      970.24      836.64     81.08 o 
  -2  14   5      754.41      814.76     74.80 o 
  -1  14   5       38.14       79.63     56.38 o 
   0  14   5       28.67      128.99     38.91 o 
   1  14   5     3944.75     3923.99    119.66 o 
   2  14   5      951.24     1138.36    127.67 o 
   3  14   5     1608.61     1745.08    118.12 o 
   4  14   5      358.14      469.33     73.15 o 
   5  14   5      850.92      852.74    104.95 o 
   6  14   5       45.08      154.36     61.45 o 
  -5  15   5      460.69      385.84     62.49 o 
  -4  15   5       20.84      141.48     68.46 o 
  -3  15   5       81.69      134.09     73.50 o 
  -2  15   5       91.65      124.60     67.58 o 
  -1  15   5       52.31       70.26     35.71 o 
   0  15   5      143.33      128.93     39.72 o 
   1  15   5      328.08      424.78     67.67 o 
   2  15   5        2.08      113.99     42.18 o 
   3  15   5      535.94      674.38     75.31 o 
   4  15   5     1579.70     1728.36    103.15 o 
   5  15   5      302.72      366.29     66.59 o 
  -4  16   5      228.35      268.92     98.85 o 
  -3  16   5      215.55      119.23     46.29 o 
  -2  16   5      396.98      404.94     63.99 o 
  -1  16   5        2.33       72.03     63.93 o 
   0  16   5     1448.17     1293.11    123.97 o 
   1  16   5       20.67      104.56     59.59 o 
   2  16   5      531.85      710.43    173.76 o 
   3  16   5       30.29       99.92     48.61 o 
   4  16   5        4.46      213.51     91.55 o 
  -1  17   5       31.26      156.45    182.80 o 
   0  17   5      341.70      292.08     82.95 o 
   1  17   5        4.99      259.66    181.42 o 
 -10   0   6     2049.81     2592.64    341.77 o 
  -8   0   6      146.89      147.60     40.16 o 
  -6   0   6     9388.84     9850.56    198.09 o 
  -4   0   6     1754.87     1720.67     67.48 o 
  -2   0   6      805.94      947.29     35.35 o 
   0   0   6     1026.57     1131.02     29.84 o 
   2   0   6    11251.58    10755.12     98.36 o 
   4   0   6     3411.37     3450.03     54.72 o 
   6   0   6      547.94      632.59     65.70 o 
   8   0   6      726.29      674.13     54.15 o 
  10   0   6       10.32       59.12     71.77 o 
 -11   1   6       75.85      140.10     48.57 o 
 -10   1   6       63.50      134.67     37.19 o 
  -9   1   6      460.19      372.14     45.73 o 
  -8   1   6      156.15      173.02     34.36 o 
  -7   1   6      199.63      209.42     48.04 o 
  -6   1   6      667.47      672.69     48.72 o 
  -5   1   6        8.99       94.40     38.17 o 
  -4   1   6        6.01       39.84     25.30 o 
  -3   1   6     1357.26     1335.82     35.52 o 
  -2   1   6     8136.59     8199.08     63.25 o 
  -1   1   6    11885.45    11204.88     58.13 o 
   0   1   6     2704.46     2726.81     26.65 o 
   1   1   6      399.11      567.46     14.43 o 
   2   1   6      739.20      594.45     15.15 o 
   3   1   6     3273.42     2914.78     35.36 o 
   4   1   6    12947.46    13037.60    202.14 o 
   5   1   6     4250.61     4657.57     77.20 o 
   6   1   6      478.49      439.90     20.45 o 
   7   1   6     1120.62      860.60     33.26 o 
   8   1   6       27.99       86.70     37.55 o 
   9   1   6       84.59       87.02     35.26 o 
  10   1   6      179.77      163.89     49.30 o 
  11   1   6      151.89      220.26     82.63 o 
 -11   2   6       29.70       94.35     54.80 o 
 -10   2   6      358.62      306.10     53.19 o 
  -9   2   6     4294.85     4184.33    187.99 o 
  -8   2   6     1790.26     1843.32     93.27 o 
  -7   2   6       18.41       84.00     44.34 o 
  -6   2   6      157.98      218.03     31.70 o 
  -5   2   6    13837.85    14018.46    114.93 o 
  -4   2   6     1488.10     1502.28     38.91 o 
  -3   2   6     2687.11     2352.74     42.37 o 
  -2   2   6     1046.52     1153.30     27.19 o 
  -1   2   6     2371.76     2202.12     29.08 o 
   0   2   6      127.25      176.18     14.52 o 
   1   2   6     5524.50     5449.89     35.12 o 
   2   2   6     3080.75     3090.49     27.14 o 
   3   2   6     9952.21     9611.25     46.71 o 
   4   2   6     1035.18     1118.20     21.18 o 
   5   2   6       26.27       65.10     20.76 o 
   6   2   6        2.92       -3.63     23.84 o 
   7   2   6     2032.88     1852.15     46.21 o 
   8   2   6     1226.36     1456.86     47.49 o 
   9   2   6      907.25     1023.38    102.93 o 
  10   2   6       21.16        7.38     92.42 o 
  11   2   6      293.69      306.28     96.94 o 
 -11   3   6      391.40      484.13     66.36 o 
 -10   3   6      700.58      777.03     69.66 o 
  -9   3   6      764.54      702.26     50.17 o 
  -8   3   6      463.40      507.65     44.85 o 
  -7   3   6     4154.30     4162.81    120.06 o 
  -6   3   6      651.04      660.52     41.26 o 
  -5   3   6     3254.73     2894.53     58.85 o 
  -4   3   6        4.05       68.89     27.01 o 
  -3   3   6     3312.96     3684.13     47.55 o 
  -2   3   6      262.72      240.34     21.15 o 
  -1   3   6     4306.41     4203.80     36.95 o 
   0   3   6     1609.29     1716.28     28.82 o 
   1   3   6       12.74       69.95     14.34 o 
   2   3   6       97.71       78.22     12.20 o 
   3   3   6      235.99      205.68     14.50 o 
   4   3   6      373.22      438.02     20.47 o 
   5   3   6     3247.37     3643.87     39.22 o 
   6   3   6     3274.39     3246.49     48.45 o 
   7   3   6      475.47      516.03     42.31 o 
   8   3   6       34.56      120.93     61.66 o 
   9   3   6     2828.31     2584.86    168.46 o 
  10   3   6      396.38      623.23    128.64 o 
  11   3   6      128.33      123.08     65.93 o 
 -11   4   6      115.97      154.56     41.95 o 
 -10   4   6      772.21      957.80     93.62 o 
  -9   4   6      243.72      305.75     57.53 o 
  -8   4   6     2200.55     2162.69     64.69 o 
  -7   4   6      236.53      317.52     36.80 o 
  -6   4   6     8725.22     8694.13     79.58 o 
  -5   4   6      687.31      699.95     31.02 o 
  -4   4   6     4277.17     4090.81     50.92 o 
  -3   4   6       50.63       62.76     17.59 o 
  -2   4   6     6824.78     6676.86     72.86 o 
  -1   4   6      749.81      559.52     23.87 o 
   0   4   6    19380.69    18578.48     85.67 o 
   1   4   6       43.01       70.38     16.24 o 
   2   4   6     3486.12     4121.92     41.29 o 
   3   4   6     7039.15     7497.42     47.99 o 
   4   4   6        9.01       48.44     11.77 o 
   5   4   6      341.38      316.94     19.45 o 
   6   4   6        3.32      104.85     24.41 o 
   7   4   6      347.53      379.06     41.21 o 
   8   4   6     1076.59     1273.22     71.57 o 
   9   4   6       43.08      120.56     83.49 o 
  10   4   6      237.52      318.44     87.27 o 
  11   4   6      146.66      337.61    102.37 o 
 -11   5   6       30.54      189.63     57.49 o 
 -10   5   6        7.80       81.98     48.36 o 
  -9   5   6      533.46      597.36     64.21 o 
  -8   5   6      336.77      306.22     60.12 o 
  -7   5   6     1431.42     1451.92     68.86 o 
  -6   5   6      595.83      538.38     30.52 o 
  -5   5   6      537.48      412.68     23.31 o 
  -4   5   6     3645.52     3700.15     48.70 o 
  -3   5   6      125.96      119.54     17.82 o 
  -2   5   6     8577.91     8170.05     84.10 o 
  -1   5   6       22.34       77.85     25.96 o 
   0   5   6     1088.55      982.11     30.49 o 
   1   5   6     3226.87     3521.97     55.03 o 
   2   5   6    10000.15     9738.18     78.22 o 
   3   5   6     4392.82     4783.95     51.67 o 
   4   5   6     4267.12     3907.43     89.62 o 
   5   5   6        1.35       77.01     24.77 o 
   6   5   6     2446.70     2407.24     41.04 o 
   7   5   6     3439.01     3405.25    101.99 o 
   8   5   6     2822.70     2949.97     80.68 o 
   9   5   6      229.95      191.82    101.43 o 
  10   5   6      595.17      461.25    100.37 o 
  11   5   6      541.93      626.82    140.59 o 
 -11   6   6        2.23      134.37     59.10 o 
 -10   6   6      309.94      261.15     55.20 o 
  -9   6   6      221.29      178.83     43.50 o 
  -8   6   6      109.78      135.54     58.91 o 
  -7   6   6     1666.78     1474.42    138.81 o 
  -6   6   6       18.81       76.05     19.07 o 
  -5   6   6     5806.11     5987.64    113.43 o 
  -4   6   6       65.93       69.47     14.01 o 
  -3   6   6      389.44      288.12     28.83 o 
  -2   6   6     9837.67    10524.03     78.16 o 
  -1   6   6    12723.54    12423.69     94.17 o 
   0   6   6      510.16      395.21     33.74 o 
   1   6   6      480.37      510.79     29.98 o 
   2   6   6     1827.16     1685.76     36.41 o 
   3   6   6     9976.28     9902.25     89.38 o 
   4   6   6       27.89       59.70     30.09 o 
   5   6   6      811.16      761.60     43.33 o 
   6   6   6     1188.63     1094.51     80.42 o 
   7   6   6      332.97      305.56     46.89 o 
   8   6   6     1185.95     1220.64    102.32 o 
   9   6   6      218.59      174.33     85.46 o 
  10   6   6       74.94      180.90    115.02 o 
 -10   7   6      243.20      435.12     67.53 o 
  -9   7   6     1779.11     1692.01     89.33 o 
  -8   7   6       26.85       79.99     39.80 o 
  -7   7   6     1067.32     1049.82     94.63 o 
  -6   7   6     2410.28     2507.51     95.83 o 
  -5   7   6      938.85      884.10     23.32 o 
  -4   7   6     1584.28     1582.73     60.08 o 
  -3   7   6     5739.94     5730.56     60.95 o 
  -2   7   6      182.50      261.75     24.48 o 
  -1   7   6     3362.77     3695.46     65.92 o 
   0   7   6       35.66       75.58     30.97 o 
   1   7   6     8562.22     8852.04     73.98 o 
   2   7   6      106.90      167.18     22.60 o 
   3   7   6     1667.04     1701.78     36.09 o 
   4   7   6     1569.28     1553.32     31.75 o 
   5   7   6     1034.87     1013.71     52.72 o 
   6   7   6       58.80       60.48     41.56 o 
   7   7   6     1501.26     1404.69     68.70 o 
   8   7   6     1102.96      952.04    118.44 o 
   9   7   6     1043.88     1228.26    183.06 o 
  10   7   6      338.40      362.82    116.06 o 
 -10   8   6      150.85       93.47     36.60 o 
  -9   8   6      709.93      711.57     76.87 o 
  -8   8   6       84.26      177.91     63.31 o 
  -7   8   6       76.56       96.62     45.08 o 
  -6   8   6     1220.78     1208.46     82.73 o 
  -5   8   6     1862.76     1808.51     83.18 o 
  -4   8   6      446.94      484.79     34.98 o 
  -3   8   6      185.98      165.51     30.47 o 
  -2   8   6      808.60      883.09     34.24 o 
  -1   8   6    10036.18    10224.64    101.36 o 
   0   8   6      313.40      273.37     35.52 o 
   1   8   6     3571.88     3771.42     92.56 o 
   2   8   6      237.05      278.10     24.72 o 
   3   8   6     1901.80     1967.67     40.30 o 
   4   8   6        6.41       32.88     42.92 o 
   5   8   6        0.11       77.58     49.82 o 
   6   8   6      664.34      563.84     60.45 o 
   7   8   6      177.46      265.98     73.41 o 
   8   8   6        2.33      170.05     48.78 o 
   9   8   6      961.90      631.33    146.66 o 
  10   8   6      154.05      175.35     96.69 o 
 -10   9   6       47.70       85.13     48.67 o 
  -9   9   6      212.43      193.32     51.66 o 
  -8   9   6      357.28      266.19     70.95 o 
  -7   9   6       76.39       49.71     64.01 o 
  -6   9   6      795.32      741.25     74.71 o 
  -5   9   6      922.34      800.57     65.73 o 
  -4   9   6     2998.62     2605.64    161.39 o 
  -3   9   6      235.87      223.41     29.10 o 
  -2   9   6      327.40      343.29     53.13 o 
  -1   9   6      430.13      376.98     37.16 o 
   0   9   6     4779.69     5005.14     88.60 o 
   1   9   6      261.75      292.88     33.24 o 
   2   9   6     2435.82     2389.00     66.50 o 
   3   9   6     1893.68     1598.41     76.33 o 
   4   9   6      609.18      613.44     53.68 o 
   5   9   6       11.36       83.33     59.05 o 
   6   9   6     1489.79     1470.77    142.09 o 
   7   9   6      199.64      198.23     35.38 o 
   8   9   6      760.10      894.07     63.71 o 
   9   9   6      345.63      326.92     97.00 o 
  -9  10   6        6.05      150.39     54.91 o 
  -8  10   6      391.70      376.91     64.44 o 
  -7  10   6       82.44      189.51     52.49 o 
  -6  10   6     2686.42     2634.93    128.56 o 
  -5  10   6      504.94      568.11     68.53 o 
  -4  10   6      994.72      928.44     75.67 o 
  -3  10   6        7.70       94.92     36.51 o 
  -2  10   6     3315.66     3298.79     96.03 o 
  -1  10   6      555.90      495.05     44.42 o 
   0  10   6     1459.78     1456.51     59.26 o 
   1  10   6     1702.33     1729.84     61.51 o 
   2  10   6      340.38      387.85     39.29 o 
   3  10   6        2.20      103.66     35.69 o 
   4  10   6       23.78      144.51     62.50 o 
   5  10   6        1.04       68.63     64.11 o 
   6  10   6     1181.93     1007.23     73.04 o 
   7  10   6      988.56     1378.00    122.08 o 
   8  10   6     1134.79     1198.19     77.38 o 
   9  10   6        0.02       34.47     93.08 o 
  -9  11   6      348.87      314.58     61.28 o 
  -8  11   6       46.01      219.53     60.11 o 
  -7  11   6     1372.04     1346.70    101.51 o 
  -6  11   6       98.68      165.56     57.31 o 
  -5  11   6      793.07      766.03     72.14 o 
  -4  11   6      258.53      358.86     59.92 o 
  -3  11   6     1841.16     1748.88     66.82 o 
  -2  11   6      702.12      804.55     51.16 o 
  -1  11   6      787.41      728.10     51.91 o 
   0  11   6     4080.00     4218.02     89.39 o 
   1  11   6     4783.73     4877.38     85.54 o 
   2  11   6      152.11      177.36     27.94 o 
   3  11   6     1257.35     1322.77     79.51 o 
   4  11   6      704.98      660.98     72.20 o 
   5  11   6      571.81      492.29     65.69 o 
   6  11   6      240.07      262.95     52.05 o 
   7  11   6      350.59      337.98     69.32 o 
   8  11   6       11.90      139.43     79.07 o 
  -8  12   6      732.75      863.03    159.10 o 
  -7  12   6      202.18      170.82     46.36 o 
  -6  12   6      192.41      151.75     47.45 o 
  -5  12   6      604.54      536.55     70.98 o 
  -4  12   6        0.59      180.17     84.27 o 
  -3  12   6      331.83      384.76     67.72 o 
  -2  12   6     1002.02      990.21     62.49 o 
  -1  12   6    14802.66    15333.08    147.57 o 
   0  12   6     1832.94     1674.28     68.33 o 
   1  12   6     1233.64     1155.14     89.79 o 
   2  12   6      141.28      163.40     42.92 o 
   3  12   6      517.71      609.86     68.27 o 
   4  12   6      126.93      171.24     51.81 o 
   5  12   6       58.98      124.50     40.54 o 
   6  12   6       83.20      200.49     53.10 o 
   7  12   6     1741.42     1649.79     88.39 o 
   8  12   6        4.26      198.80     87.03 o 
  -7  13   6      117.68      221.48     72.87 o 
  -6  13   6       88.13      161.09     91.71 o 
  -5  13   6        2.92      110.53     73.18 o 
  -4  13   6        4.89      141.15     60.36 o 
  -3  13   6      232.47      321.08     65.06 o 
  -2  13   6      719.24      922.44     95.64 o 
  -1  13   6       10.62      144.76     52.62 o 
   0  13   6      338.33      328.27     44.37 o 
   1  13   6      256.08      329.87     97.19 o 
   2  13   6     4020.28     3942.53    113.12 o 
   3  13   6      103.50      133.76     45.18 o 
   4  13   6     1297.34     1605.18    110.23 o 
   5  13   6      115.82      219.71     66.50 o 
   6  13   6       25.03      136.45     65.30 o 
   7  13   6       49.59      158.43     70.22 o 
  -6  14   6      637.37      646.25     79.87 o 
  -5  14   6      791.55      915.49    143.14 o 
  -4  14   6      482.07      266.50    137.92 o 
  -3  14   6        0.36      217.70     78.42 o 
  -2  14   6     2654.93     2723.30    110.27 o 
  -1  14   6     1650.04     1515.66     84.53 o 
   0  14   6      209.58      247.95     39.77 o 
   1  14   6      140.84      129.07     43.26 o 
   2  14   6       26.89       76.65     36.46 o 
   3  14   6      141.09      158.35     54.70 o 
   4  14   6      265.24      256.76     49.13 o 
   5  14   6     1728.04     1982.63    102.08 o 
   6  14   6      191.39      174.94     49.90 o 
  -5  15   6      111.42      193.82     54.70 o 
  -4  15   6      156.32      187.44     51.92 o 
  -3  15   6      179.63      187.71     74.24 o 
  -2  15   6        6.68      124.58     64.91 o 
  -1  15   6      170.89      242.13     46.04 o 
   0  15   6        2.70      -25.23     54.34 o 
   1  15   6       43.04      123.33     44.79 o 
   2  15   6      372.63      427.38     72.97 o 
   3  15   6       45.20      112.60     66.95 o 
   4  15   6       18.00      173.47     59.25 o 
   5  15   6       96.88      179.18     62.02 o 
  -4  16   6       92.19      109.46     55.73 o 
  -3  16   6      346.11      291.14     68.87 o 
  -2  16   6       29.60      129.36     55.18 o 
  -1  16   6      382.94      463.00     87.40 o 
   0  16   6      252.28      265.20     94.93 o 
   1  16   6       12.95       78.47     44.70 o 
   2  16   6      241.73      215.87     47.66 o 
   3  16   6      811.46      645.75     72.86 o 
   4  16   6       13.70      114.10     91.65 o 
  -1  17   6      197.46      346.25     93.15 o 
   0  17   6        1.87       65.79     77.97 o 
   1  17   6      303.63      279.77     83.67 o 
 -11   0   7      308.91      149.99     45.37 o 
  -9   0   7      488.01      364.01     93.20 o 
  -7   0   7     3731.70     3640.28    110.05 o 
  -5   0   7      674.90      712.68     62.95 o 
  -3   0   7     2327.73     1695.31     51.09 o 
  -1   0   7    41118.23    40800.39    148.86 o 
   1   0   7    13244.79    12686.32     62.46 o 
   3   0   7     1667.26     1206.36     85.51 o 
   5   0   7     3374.33     3789.80     46.57 o 
   9   0   7        7.13      105.73     88.56 o 
 -11   1   7      810.48      741.12     67.75 o 
 -10   1   7      622.75      611.49     60.23 o 
  -9   1   7       59.43       79.44     52.44 o 
  -8   1   7       13.54       59.71     32.58 o 
  -7   1   7     1896.50     1880.16     62.58 o 
  -6   1   7     2157.08     2183.36     75.52 o 
  -5   1   7     1073.82     1118.84     77.98 o 
  -4   1   7     4393.88     4551.62     70.34 o 
  -3   1   7     8232.91     8596.82     70.96 o 
  -2   1   7     6909.11     6306.06     47.38 o 
  -1   1   7     9620.55     9258.36     47.18 o 
   0   1   7    11067.63    11784.91     49.87 o 
   1   1   7     4502.79     4964.97     41.82 o 
   2   1   7     8360.95     7690.38     44.56 o 
   3   1   7       91.55       50.45     11.67 o 
   4   1   7     1377.31     1365.00     22.81 o 
   5   1   7      336.36      305.12     18.08 o 
   6   1   7      606.16      631.19     21.52 o 
   7   1   7     1029.91     1099.59     28.22 o 
   8   1   7      715.93      713.66     38.50 o 
   9   1   7      308.74      330.91     67.32 o 
  10   1   7      378.84      285.87     52.54 o 
  11   1   7     1234.56     1155.38    129.92 o 
 -11   2   7      994.33      990.44     74.22 o 
 -10   2   7      204.63      151.14     37.90 o 
  -9   2   7     1574.48     1529.50     95.16 o 
  -8   2   7     5210.04     5146.63    140.39 o 
  -7   2   7        0.42      114.69     49.47 o 
  -6   2   7      175.63      248.16     32.76 o 
  -5   2   7       26.00      110.17     38.71 o 
  -4   2   7      928.85      843.28     34.46 o 
  -3   2   7      716.23      675.29     30.97 o 
  -2   2   7     3319.42     3412.88     47.78 o 
  -1   2   7     6226.31     6328.97     42.72 o 
   0   2   7    17007.20    17245.62     76.18 o 
   1   2   7     7694.19     8182.87     54.64 o 
   2   2   7       92.42      127.79     11.22 o 
   3   2   7     2154.83     2401.55     28.97 o 
   4   2   7     1005.73      980.11     19.69 o 
   5   2   7     1818.77     1936.22     28.36 o 
   6   2   7     1116.70     1072.37     25.95 o 
   7   2   7      363.89      358.70     29.42 o 
   8   2   7      801.19      800.51     36.94 o 
   9   2   7        1.08      179.46     68.98 o 
  10   2   7       74.85      182.50    101.64 o 
  11   2   7       23.62       48.60     84.12 o 
 -11   3   7      559.70      618.21     70.50 o 
 -10   3   7      644.61      732.84     68.27 o 
  -9   3   7      444.20      430.84     42.33 o 
  -8   3   7        0.75      179.09     44.39 o 
  -7   3   7     1109.52     1186.64     54.73 o 
  -6   3   7     1360.45     1269.22     51.79 o 
  -5   3   7       13.58       69.76     20.57 o 
  -4   3   7       25.70       74.56     19.13 o 
  -3   3   7      319.19      238.76     23.32 o 
  -2   3   7     3356.33     3372.93     48.48 o 
  -1   3   7     2864.71     2418.89     31.68 o 
   0   3   7     1051.95     1063.36     25.03 o 
   1   3   7      173.00      276.75     17.40 o 
   2   3   7     5699.19     5832.24     41.62 o 
   3   3   7     1221.66     1151.77     31.87 o 
   4   3   7      337.48      447.59     18.36 o 
   5   3   7     1045.27     1048.59     39.79 o 
   6   3   7     2413.92     2336.08     41.25 o 
   7   3   7      638.47      669.59     35.25 o 
   8   3   7      112.98       86.69     23.62 o 
   9   3   7      620.03      599.44    119.58 o 
  10   3   7     1222.72     1569.72    163.08 o 
  11   3   7      177.21      156.46     74.46 o 
 -11   4   7       50.02      143.71     46.74 o 
 -10   4   7      174.58      288.18     58.84 o 
  -9   4   7      524.22      515.39     87.78 o 
  -8   4   7       96.61      151.86     34.30 o 
  -7   4   7    13672.73    13880.90    149.31 o 
  -6   4   7      827.05      923.47     36.58 o 
  -5   4   7     1544.40     1315.58     43.59 o 
  -4   4   7     3822.24     3747.66     51.63 o 
  -3   4   7     1649.37     1714.19     38.05 o 
  -2   4   7       22.88       54.65     25.97 o 
  -1   4   7     7007.19     6986.37     61.65 o 
   0   4   7      191.34      185.35     17.24 o 
   1   4   7     2816.64     2792.87     39.44 o 
   2   4   7     4525.48     4817.85     51.87 o 
   3   4   7      252.51      340.13     17.12 o 
   4   4   7     8092.31     8498.83     52.27 o 
   5   4   7     6063.82     5834.13     67.54 o 
   6   4   7      341.84      313.13     39.11 o 
   7   4   7     2008.47     2168.41     90.01 o 
   8   4   7     1124.44     1001.77     70.01 o 
   9   4   7      334.56      257.34     78.63 o 
  10   4   7      278.57      443.35    132.68 o 
  11   4   7       47.48       79.78     91.91 o 
 -11   5   7      724.49      576.38     91.67 o 
 -10   5   7       39.59       78.61     46.05 o 
  -9   5   7       33.69      102.11     47.51 o 
  -8   5   7       17.07      109.53     75.57 o 
  -7   5   7      404.14      361.41     34.51 o 
  -6   5   7       33.78       27.88     17.25 o 
  -5   5   7     1033.92      891.44     31.44 o 
  -4   5   7     3333.83     3367.44     47.08 o 
  -3   5   7     3348.90     3302.12     66.12 o 
  -2   5   7     1699.37     1749.67     38.95 o 
  -1   5   7     3909.56     4158.26     52.80 o 
   0   5   7      347.40      437.06     33.30 o 
   1   5   7       44.63       75.77     22.58 o 
   2   5   7     9265.51     9118.48     68.71 o 
   3   5   7    18979.44    20640.53    157.00 o 
   4   5   7        0.94       23.84     21.16 o 
   5   5   7       16.91       69.56     24.71 o 
   6   5   7      537.53      560.41     27.27 o 
   7   5   7     4609.97     4476.34     66.40 o 
   8   5   7      669.88      652.22     84.27 o 
   9   5   7      241.55      279.61     93.49 o 
  10   5   7      139.50       42.35    125.65 o 
  11   5   7      204.56      560.47    139.52 o 
 -11   6   7       93.25      128.86     68.23 o 
 -10   6   7      174.49      181.10     45.46 o 
  -9   6   7       12.62      105.75     56.96 o 
  -8   6   7     2224.14     2221.75    162.91 o 
  -7   6   7        7.38      101.60     57.93 o 
  -6   6   7      937.15      841.61     41.77 o 
  -5   6   7     5919.87     5849.37     59.89 o 
  -4   6   7      188.54      250.52     21.89 o 
  -3   6   7     4742.81     4532.56     56.94 o 
  -2   6   7     6219.21     7020.19     63.30 o 
  -1   6   7     1434.99     1299.26     36.95 o 
   0   6   7     4693.50     4275.06     75.54 o 
   1   6   7     1114.53     1418.97     39.21 o 
   2   6   7      511.16      514.99     28.03 o 
   3   6   7     6196.00     6148.86     73.23 o 
   4   6   7     1015.33      967.42     54.35 o 
   5   6   7        6.48       27.11     24.39 o 
   6   6   7      439.58      472.07     40.91 o 
   7   6   7       10.13      122.58     43.35 o 
   8   6   7      340.89      336.25     40.56 o 
   9   6   7        2.80       89.34     96.33 o 
  10   6   7      608.57      849.48    148.56 o 
 -10   7   7       11.46      169.46     64.83 o 
  -9   7   7        6.43       63.66     58.85 o 
  -8   7   7      172.95      210.26     56.35 o 
  -7   7   7      316.03      255.53     67.77 o 
  -6   7   7     1878.94     1584.75     93.02 o 
  -5   7   7     2032.38     2026.41     49.29 o 
  -4   7   7      607.87      578.25     26.38 o 
  -3   7   7       27.94       64.07     22.94 o 
  -2   7   7    18825.92    18575.81    100.99 o 
  -1   7   7      100.69       93.73     42.42 o 
   0   7   7     1396.32     1477.11     51.47 o 
   1   7   7     1088.64     1055.58     42.06 o 
   2   7   7    36517.57    38138.96    202.35 o 
   3   7   7       10.82       67.37     22.73 o 
   4   7   7      423.36      386.94     23.52 o 
   5   7   7     3104.13     2746.95    100.06 o 
   6   7   7      452.06      386.54     42.80 o 
   7   7   7      110.53      140.21     35.60 o 
   8   7   7     1086.68      753.75    265.82 o 
   9   7   7        0.30       39.03     89.03 o 
  10   7   7       17.64      150.25     93.25 o 
 -10   8   7       12.08      115.63     52.96 o 
  -9   8   7      328.64      227.47     58.82 o 
  -8   8   7     1325.17     1294.14     94.61 o 
  -7   8   7      163.80      140.93     42.69 o 
  -6   8   7     5936.70     5488.54    126.95 o 
  -5   8   7      438.53      404.10     26.34 o 
  -4   8   7     7260.31     7249.99    132.55 o 
  -3   8   7     3308.01     3414.81    105.61 o 
  -2   8   7     1488.55     1581.72     46.54 o 
  -1   8   7     3041.98     3134.11     65.68 o 
   0   8   7        4.61       84.62     44.80 o 
   1   8   7      143.30      191.01     36.34 o 
   2   8   7      697.85      671.71     32.11 o 
   3   8   7     5117.57     5012.04     69.18 o 
   4   8   7     3854.10     3975.21    114.81 o 
   5   8   7       29.32       17.41     43.92 o 
   6   8   7      574.32      718.59     54.97 o 
   7   8   7      333.86      365.71     48.28 o 
   8   8   7       51.98      102.18     97.60 o 
   9   8   7      141.55       62.38    136.91 o 
  10   8   7      602.65      487.62    131.58 o 
  -9   9   7      203.13      243.25     88.80 o 
  -8   9   7      114.67      140.33     43.26 o 
  -7   9   7     4064.25     4475.93    136.65 o 
  -6   9   7        2.52      174.41     72.17 o 
  -5   9   7      238.49      174.23     48.95 o 
  -4   9   7      204.41      172.32     37.97 o 
  -3   9   7      902.44      880.09     34.60 o 
  -2   9   7      539.43      615.11     45.62 o 
  -1   9   7     1151.56     1393.84     57.96 o 
   0   9   7       40.29       48.52     30.70 o 
   1   9   7     1099.84     1062.21     69.22 o 
   2   9   7       68.62       94.84     40.71 o 
   3   9   7     4361.73     4187.52    123.29 o 
   4   9   7      634.13      649.94     37.54 o 
   5   9   7      427.26      415.50     52.68 o 
   6   9   7     1559.36     1748.15     83.48 o 
   7   9   7     2794.56     2579.78    129.74 o 
   8   9   7      347.66      417.33     77.96 o 
   9   9   7       12.94      231.01    143.26 o 
  -9  10   7      417.93      448.23     71.90 o 
  -8  10   7     2255.62     2099.66    118.01 o 
  -7  10   7        7.21       66.88     62.51 o 
  -6  10   7      443.97      510.10     70.00 o 
  -5  10   7     2460.14     2301.56     96.71 o 
  -4  10   7      179.33      245.82     58.64 o 
  -3  10   7     1968.84     1846.14     55.85 o 
  -2  10   7      799.64      863.93     48.17 o 
  -1  10   7      177.44      230.11     42.57 o 
   0  10   7       52.53      101.79     49.07 o 
   1  10   7     7795.77     8285.02    104.47 o 
   2  10   7      826.15      845.21     47.49 o 
   3  10   7      162.66      172.13     29.46 o 
   4  10   7        9.28       91.15     45.09 o 
   5  10   7      755.46      860.92     71.66 o 
   6  10   7      124.95      112.02     36.86 o 
   7  10   7      280.95      261.74     42.34 o 
   8  10   7      405.93      395.12     70.92 o 
   9  10   7      120.83      102.22     70.80 o 
  -8  11   7      281.11      219.07     87.78 o 
  -7  11   7      491.60      475.64     65.72 o 
  -6  11   7     1048.21      957.24    101.81 o 
  -5  11   7      480.51      492.24     79.47 o 
  -4  11   7       58.98      140.62     59.67 o 
  -3  11   7       29.86       53.70     34.77 o 
  -2  11   7     5711.80     5706.85     97.87 o 
  -1  11   7      447.38      483.12     47.75 o 
   0  11   7      228.51      201.62     35.87 o 
   1  11   7       12.88       78.28     51.11 o 
   2  11   7      658.59      600.58     61.58 o 
   3  11   7      392.95      375.57     58.48 o 
   4  11   7       10.42      141.71     98.81 o 
   5  11   7      447.60      463.49     66.36 o 
   6  11   7     3597.31     3607.62    110.35 o 
   7  11   7      610.53      636.38     65.79 o 
   8  11   7      425.32      539.80    163.08 o 
  -8  12   7      390.46      421.64    100.27 o 
  -7  12   7        1.31      104.09     69.43 o 
  -6  12   7      994.23      718.62     87.13 o 
  -5  12   7      107.31       94.51     76.95 o 
  -4  12   7     3464.54     3697.03    241.65 o 
  -3  12   7      641.90      687.84    130.75 o 
  -2  12   7      219.92      347.59     51.32 o 
  -1  12   7     2079.78     2059.23    111.99 o 
   0  12   7     2533.72     2453.59     78.95 o 
   1  12   7     1154.03     1150.53     91.42 o 
   2  12   7      113.00      152.07     31.12 o 
   3  12   7      143.32      188.04     48.00 o 
   4  12   7      598.68      650.02     67.51 o 
   5  12   7      157.26      210.20     54.97 o 
   6  12   7     1177.38     1110.84    123.00 o 
   7  12   7      118.99      168.10     48.62 o 
   8  12   7      457.12      812.24    159.94 o 
  -7  13   7        2.40       82.41     66.82 o 
  -6  13   7     1076.36     1065.20    139.86 o 
  -5  13   7     1107.48     1044.37    116.46 o 
  -4  13   7        0.72      175.37     69.64 o 
  -3  13   7      663.00      560.36     69.23 o 
  -2  13   7      951.25     1037.37    133.41 o 
  -1  13   7     2820.03     2726.61    124.83 o 
   0  13   7     1082.40     1054.29     60.36 o 
   1  13   7      201.65      214.43     45.60 o 
   2  13   7       41.55       98.31     82.42 o 
   3  13   7       70.02       64.34     60.81 o 
   4  13   7       16.40      111.70     64.68 o 
   5  13   7      275.31      382.27     61.67 o 
   6  13   7      167.42      314.72     59.88 o 
   7  13   7     2213.54     1911.36     93.17 o 
  -6  14   7      191.57      231.86     66.30 o 
  -5  14   7     1060.02     1163.24     94.91 o 
  -4  14   7       71.26      150.17     53.36 o 
  -3  14   7     3241.87     3142.04    122.01 o 
  -2  14   7       25.41      147.19     68.53 o 
  -1  14   7      855.00      859.15     81.72 o 
   0  14   7      298.33      420.54     47.48 o 
   1  14   7      164.31      141.90     44.73 o 
   2  14   7      782.95      728.80     74.89 o 
   3  14   7     1650.39     1852.50     98.03 o 
   4  14   7        1.78        9.49     67.72 o 
   5  14   7     1103.03     1365.06    159.55 o 
   6  14   7       39.40      142.13     63.62 o 
  -5  15   7        1.28       96.58     50.90 o 
  -4  15   7       35.43      140.07     47.68 o 
  -3  15   7      359.41      321.99     56.17 o 
  -2  15   7      265.66      276.81     93.06 o 
  -1  15   7       52.36      165.64     82.80 o 
   0  15   7      868.79     1034.47    124.42 o 
   1  15   7       33.22      135.10     45.97 o 
   2  15   7      290.56      306.52     52.97 o 
   3  15   7       31.91      148.39     68.10 o 
   4  15   7     1006.49      867.68     90.87 o 
   5  15   7       91.38      199.84     72.02 o 
  -4  16   7      713.47      820.33    108.86 o 
  -3  16   7       13.65      140.69     68.83 o 
  -2  16   7       47.33      105.91     48.63 o 
  -1  16   7       22.81       83.64     85.95 o 
   0  16   7       51.30      210.48     87.46 o 
   1  16   7      273.35      221.13     51.55 o 
   2  16   7       18.66       58.55     47.32 o 
   3  16   7       70.11      129.93     51.84 o 
 -10   0   8     1354.16     1363.45    131.64 o 
  -8   0   8      149.44       88.18     43.25 o 
  -6   0   8      261.01      234.70     62.96 o 
  -4   0   8     5626.71     8255.60    125.11 o 
  -2   0   8     2771.13     2787.30     46.71 o 
   0   0   8      173.65      195.25     24.94 o 
   2   0   8       10.95       53.42     57.92 o 
   4   0   8       85.22       84.62     48.22 o 
   6   0   8     1115.94     1150.07     38.17 o 
   8   0   8     1521.93     1594.66    125.60 o 
  10   0   8     3937.61     4047.23    180.95 o 
 -11   1   8      103.60      111.93     45.39 o 
 -10   1   8      545.78      520.40     49.31 o 
  -9   1   8     1294.71     1255.81     64.31 o 
  -8   1   8     1759.19     1736.17     66.08 o 
  -7   1   8      125.53      182.66     34.75 o 
  -6   1   8     1289.34     1203.91     75.54 o 
  -5   1   8     3673.56     4245.64     76.71 o 
  -4   1   8      345.59      272.02     36.31 o 
  -3   1   8     1615.10     1662.34     46.95 o 
  -2   1   8     5705.13     5228.11     66.74 o 
  -1   1   8    52155.65    53376.48    218.58 o 
   0   1   8     4791.11     4673.08     34.99 o 
   1   1   8      816.16      693.00     17.15 o 
   2   1   8     1196.31     1187.30     21.11 o 
   3   1   8       70.54      136.34     14.57 o 
   4   1   8      118.31       83.44     10.97 o 
   5   1   8      298.41      273.36     15.44 o 
   6   1   8     5424.70     5655.57     46.80 o 
   7   1   8     1811.73     1800.70     57.17 o 
   8   1   8        4.63       92.19     62.84 o 
   9   1   8      583.21      684.46     66.34 o 
  10   1   8        4.56       11.14     70.87 o 
  11   1   8     1259.24     1904.71    176.44 o 
 -11   2   8      475.90      644.28     70.75 o 
 -10   2   8      567.08      491.51     61.00 o 
  -9   2   8     3516.18     3622.20     82.51 o 
  -8   2   8      801.43      882.89     53.96 o 
  -7   2   8     1319.24     1371.39     59.30 o 
  -6   2   8      536.81      583.52     47.30 o 
  -5   2   8       16.78      117.49     37.49 o 
  -4   2   8      133.06      129.34     28.20 o 
  -3   2   8     9169.14     9291.66     75.12 o 
  -2   2   8        5.90       54.69     32.30 o 
  -1   2   8     7339.17     6970.15     65.69 o 
   0   2   8     8494.15     8391.83     48.57 o 
   1   2   8     6155.55     5468.52     43.02 o 
   2   2   8     6900.18     6734.38     44.48 o 
   3   2   8      989.00      928.68     18.34 o 
   4   2   8     3404.91     3486.75     28.25 o 
   5   2   8     6159.12     6061.17     61.96 o 
   6   2   8     1080.99     1190.89     29.15 o 
   7   2   8        0.70       16.99     30.46 o 
   8   2   8       51.20      166.05     65.81 o 
   9   2   8     1645.55     1712.96     98.03 o 
  10   2   8      125.69      455.84    119.66 o 
  11   2   8      391.25      285.97     83.08 o 
 -11   3   8      227.77      221.05     50.43 o 
 -10   3   8       46.54      129.73     60.40 o 
  -9   3   8     3695.30     3652.49    131.46 o 
  -8   3   8      868.34     1008.06     68.57 o 
  -7   3   8      698.55      576.52     50.79 o 
  -6   3   8     2100.82     1901.72     60.61 o 
  -5   3   8      607.76      899.86     49.34 o 
  -4   3   8      664.88      689.85     41.71 o 
  -3   3   8      438.01      611.29     32.42 o 
  -2   3   8     5571.41     5612.21     81.88 o 
  -1   3   8      252.41      276.70     25.39 o 
   0   3   8     5195.49     5120.70     40.77 o 
   1   3   8    11151.79    10876.22     94.51 o 
   2   3   8       61.10       73.23     12.21 o 
   3   3   8      960.96      921.95     21.17 o 
   4   3   8      550.49      465.99     24.19 o 
   5   3   8       70.59       69.49     12.63 o 
   6   3   8     3723.20     3586.17     48.70 o 
   7   3   8     1692.11     1775.96     60.16 o 
   8   3   8       36.53       57.47     62.53 o 
   9   3   8       79.18       74.34     62.59 o 
  10   3   8      362.70      407.31    102.14 o 
  11   3   8      142.88       92.85     93.69 o 
 -11   4   8        6.26      154.09     55.73 o 
 -10   4   8      256.21      344.89    117.78 o 
  -9   4   8      544.24      470.64     61.51 o 
  -8   4   8       17.28       43.17     49.29 o 
  -7   4   8     6873.97     7175.05    125.40 o 
  -6   4   8     1423.84     1376.12     54.45 o 
  -5   4   8      979.66     1009.94     38.51 o 
  -4   4   8     2001.74     1886.80     61.66 o 
  -3   4   8     4693.30     4570.54     81.60 o 
  -2   4   8     1077.70     1261.99     61.49 o 
  -1   4   8      743.31      927.03     34.18 o 
   0   4   8      402.83      223.64     22.81 o 
   1   4   8      349.71      402.08     22.37 o 
   2   4   8     6321.81     6090.01     45.94 o 
   3   4   8       20.33      112.79     23.94 o 
   4   4   8      518.80      584.15     22.45 o 
   5   4   8        2.03       71.11     20.98 o 
   6   4   8     3548.41     3563.33     94.03 o 
   7   4   8      126.69      107.82     24.16 o 
   8   4   8      543.82      559.45     45.83 o 
   9   4   8      741.36      827.79    136.12 o 
  10   4   8     2474.37     2690.19    198.35 o 
  11   4   8      306.70      126.99     70.58 o 
 -11   5   8       16.96      115.16     54.04 o 
 -10   5   8      263.75      165.97     46.95 o 
  -9   5   8      103.17      187.13     45.26 o 
  -8   5   8     1255.69     1244.32     84.27 o 
  -7   5   8       24.62       79.55     37.60 o 
  -6   5   8      675.81      630.95     33.57 o 
  -5   5   8      180.07      133.01     27.19 o 
  -4   5   8     6831.16     6618.72     76.87 o 
  -3   5   8      514.74      568.16     30.55 o 
  -2   5   8    16161.73    16144.00    144.13 o 
  -1   5   8     2400.74     2351.12     52.65 o 
   0   5   8     5009.32     5153.67     68.73 o 
   1   5   8     3542.50     3605.14     51.28 o 
   2   5   8     9471.95     9578.45     71.94 o 
   3   5   8     2515.78     2785.52     39.99 o 
   4   5   8      340.33      396.20     30.52 o 
   5   5   8      960.46      914.73     30.14 o 
   6   5   8        3.51       92.08     65.84 o 
   7   5   8      722.86      624.91     62.12 o 
   8   5   8      945.50      874.71     63.93 o 
   9   5   8      660.23      958.02    155.34 o 
  10   5   8       18.78      130.06    131.90 o 
 -10   6   8      109.09      119.13     57.02 o 
  -9   6   8       14.30      105.16     41.95 o 
  -8   6   8     1408.47     1358.10     91.08 o 
  -7   6   8       10.10      139.74     61.94 o 
  -6   6   8     3754.18     3282.02     98.81 o 
  -5   6   8      548.94      505.33     40.74 o 
  -4   6   8     1298.83     1138.58     35.11 o 
  -3   6   8     9053.28     8875.20    112.67 o 
  -2   6   8     8094.83     8291.15     74.83 o 
  -1   6   8      479.92      496.92     34.37 o 
   0   6   8      567.33      542.30     36.72 o 
   1   6   8    10439.25     9919.23    141.86 o 
   2   6   8      804.32      769.38     41.65 o 
   3   6   8      509.89      640.18     27.70 o 
   4   6   8        1.75       28.92     15.19 o 
   5   6   8      185.44      179.78     19.39 o 
   6   6   8      952.46      961.41     55.27 o 
   7   6   8       65.44      104.52     34.02 o 
   8   6   8      131.59      153.13     46.14 o 
   9   6   8      697.89      784.57    128.13 o 
  10   6   8      188.08      418.14    127.73 o 
 -10   7   8        4.25       79.80     50.24 o 
  -9   7   8      177.37      181.53     67.55 o 
  -8   7   8       73.35       99.00     51.61 o 
  -7   7   8        2.14       61.08     54.44 o 
  -6   7   8       20.19       29.53     39.61 o 
  -5   7   8     6214.14     5990.42    110.36 o 
  -4   7   8        1.86       62.06     21.09 o 
  -3   7   8      142.25      124.22     20.23 o 
  -2   7   8     1388.61     1265.40     46.26 o 
  -1   7   8     1419.25     1318.77     50.56 o 
   0   7   8     1463.21     1551.33     52.75 o 
   1   7   8        3.62       92.65     39.71 o 
   2   7   8      729.55      717.97     40.42 o 
   3   7   8     7089.89     7320.06     93.63 o 
   4   7   8     1744.91     1772.10     40.03 o 
   5   7   8     7830.65     7498.21    179.88 o 
   6   7   8      908.65      923.59     84.68 o 
   7   7   8      542.30      484.03     71.54 o 
   8   7   8      395.18      415.51     67.39 o 
   9   7   8      864.94     1795.89    214.32 o 
  10   7   8      390.75      333.48    142.21 o 
 -10   8   8      918.92      585.70     65.66 o 
  -9   8   8      215.13      298.41     72.38 o 
  -8   8   8      202.64      242.24     71.92 o 
  -7   8   8     3894.81     3872.96    124.85 o 
  -6   8   8      358.16      310.68     72.78 o 
  -5   8   8       15.77       28.06     44.44 o 
  -4   8   8     3685.02     3312.84     60.16 o 
  -3   8   8     2824.05     2837.67     48.94 o 
  -2   8   8      649.75      750.10     50.55 o 
  -1   8   8      365.67      358.99     41.82 o 
   0   8   8        9.41       85.94     48.31 o 
   1   8   8     8036.67     8388.45     98.13 o 
   2   8   8     3966.26     3946.68     77.72 o 
   3   8   8     2835.49     2817.62     83.43 o 
   4   8   8      170.25      193.21     41.88 o 
   5   8   8     7706.06     7530.37    153.29 o 
   6   8   8      542.26      582.77     60.06 o 
   7   8   8       77.06      165.05     52.99 o 
   8   8   8      758.35      705.58    132.96 o 
   9   8   8      218.91      169.10     78.26 o 
  10   8   8      412.42      481.33    141.99 o 
  -9   9   8       80.88      118.25     48.77 o 
  -8   9   8       61.50       64.16     45.47 o 
  -7   9   8       60.87      104.73     58.45 o 
  -6   9   8     2361.60     2367.43    105.23 o 
  -5   9   8        8.13      112.98     47.15 o 
  -4   9   8     4597.71     4517.64     75.85 o 
  -3   9   8       15.19       60.07     33.31 o 
  -2   9   8      174.11      158.23     31.23 o 
  -1   9   8       89.39      103.56     33.39 o 
   0   9   8     5235.82     5348.22     85.06 o 
   1   9   8      566.13      635.19     54.71 o 
   2   9   8     6144.91     6281.16     86.98 o 
   3   9   8      636.86      572.96     31.21 o 
   4   9   8       61.85      111.18     35.62 o 
   5   9   8      318.36      271.88     51.22 o 
   6   9   8      266.79      280.02     46.20 o 
   7   9   8        3.90       79.24     41.81 o 
   8   9   8       92.62       60.86     68.84 o 
   9   9   8        1.49      211.19    116.95 o 
  -9  10   8        8.08       84.48     56.44 o 
  -8  10   8     2074.62     2052.66    126.89 o 
  -7  10   8     1332.97     1443.85     95.18 o 
  -6  10   8      398.11      349.29     72.27 o 
  -5  10   8       32.34       75.99     73.64 o 
  -4  10   8        2.44      105.43     79.55 o 
  -3  10   8     1247.93     1243.94     64.99 o 
  -2  10   8      110.19       88.61     24.65 o 
  -1  10   8        2.90       97.78     47.95 o 
   0  10   8     1848.00     2035.25     67.01 o 
   1  10   8     7621.72     7131.09    110.25 o 
   2  10   8     6682.55     6639.19    152.73 o 
   3  10   8      367.11      355.25     35.83 o 
   4  10   8        2.83      151.63     59.72 o 
   5  10   8     1336.27     1295.48     73.64 o 
   6  10   8     2390.02     2458.17     88.97 o 
   7  10   8        0.57       75.76     56.87 o 
   8  10   8        2.97       54.00     70.65 o 
   9  10   8     1431.65     1584.86    205.72 o 
  -8  11   8      202.50      140.61     49.07 o 
  -7  11   8      191.50      233.30     57.50 o 
  -6  11   8      731.82      781.70     86.02 o 
  -5  11   8     1988.35     2226.37    112.50 o 
  -4  11   8     1275.60     1188.75     93.67 o 
  -3  11   8      458.76      413.95     52.98 o 
  -2  11   8      205.48      204.85     36.42 o 
  -1  11   8      134.24       82.14     26.47 o 
   0  11   8      155.62      189.96     60.22 o 
   1  11   8      492.21      525.60     45.65 o 
   2  11   8     1839.87     1755.82     62.22 o 
   3  11   8       87.62      121.59     51.00 o 
   4  11   8       60.07       59.37     66.30 o 
   5  11   8     2748.91     2819.29    109.10 o 
   6  11   8      357.86      332.94     50.67 o 
   7  11   8     1113.07     1155.48     75.39 o 
   8  11   8      188.51      175.18     91.40 o 
  -8  12   8      356.66      246.38     53.57 o 
  -7  12   8      576.21      612.27     88.41 o 
  -6  12   8       20.69      161.64     67.80 o 
  -5  12   8     1066.58     1107.28     89.30 o 
  -4  12   8       19.69      139.02     64.93 o 
  -3  12   8     4135.93     4187.18    132.62 o 
  -2  12   8       21.29      147.18     47.70 o 
  -1  12   8      331.46      372.02     51.12 o 
   0  12   8      176.73      224.66     37.24 o 
   1  12   8     2170.62     2219.00     81.92 o 
   2  12   8       28.11      145.59     48.58 o 
   3  12   8        5.22       43.54     59.04 o 
   4  12   8      177.77      392.66     60.46 o 
   5  12   8      790.53      783.18     70.46 o 
   6  12   8      304.56      379.88     79.93 o 
   7  12   8     1433.62     1518.16    179.05 o 
   8  12   8       62.78      199.48    120.36 o 
  -7  13   8      226.81      332.18     75.10 o 
  -6  13   8      409.85      474.23    102.00 o 
  -5  13   8     1237.47     1180.51     91.22 o 
  -4  13   8     2423.77     2485.05    110.76 o 
  -3  13   8      190.43      153.26     49.70 o 
  -2  13   8      214.49      226.06     51.03 o 
  -1  13   8        3.09       90.20     39.21 o 
   0  13   8       30.31       98.94     35.54 o 
   1  13   8      331.80      390.00     45.64 o 
   2  13   8     1572.06     1511.97     85.00 o 
   3  13   8      974.89     1076.69     81.15 o 
   4  13   8      637.15      760.59     77.84 o 
   5  13   8      451.23      530.15     61.83 o 
   6  13   8      162.26      562.58    124.19 o 
   7  13   8      660.34      612.04     90.23 o 
  -6  14   8      659.96      540.50     88.49 o 
  -5  14   8       33.88      161.77     79.05 o 
  -4  14   8      113.10      106.02     45.82 o 
  -3  14   8       74.01      121.45     60.28 o 
  -2  14   8      413.90      381.79     58.53 o 
  -1  14   8      218.46      230.24     47.66 o 
   0  14   8      120.14      135.03     37.00 o 
   1  14   8      406.02      359.08     67.61 o 
   2  14   8     1355.56     1372.87     87.54 o 
   3  14   8      144.05      189.37     59.81 o 
   4  14   8      571.98      585.74     68.53 o 
   5  14   8      268.43      333.38     75.65 o 
   6  14   8      228.07      175.41     51.29 o 
  -5  15   8     1332.13     1140.14     88.11 o 
  -4  15   8       44.41       71.71     47.58 o 
  -3  15   8       87.11      147.85     57.73 o 
  -2  15   8      219.82      225.42     56.15 o 
  -1  15   8       57.25      105.52     50.39 o 
   0  15   8      208.53      202.45     71.36 o 
   1  15   8        0.26      123.91     48.21 o 
   2  15   8      170.97      308.57    129.66 o 
   3  15   8      703.11      932.28    124.99 o 
   4  15   8      357.57      445.25     74.42 o 
   5  15   8      240.23      458.29    121.84 o 
  -3  16   8      483.92      419.55     64.47 o 
  -2  16   8      253.52      185.29     51.37 o 
  -1  16   8       78.41      138.62     87.00 o 
   0  16   8       93.81      150.84     68.25 o 
   1  16   8     1458.35     1200.00    316.70 o 
   2  16   8      214.92      204.85     53.83 o 
   3  16   8      288.77      279.13     63.73 o 
 -11   0   9      757.34      654.70     71.80 o 
  -9   0   9     2830.73     3011.79    257.93 o 
  -7   0   9     2634.73     2981.08    115.14 o 
  -5   0   9    13688.84    14127.42    274.85 o 
  -3   0   9        9.51      185.00     43.79 o 
  -1   0   9       30.37       72.98     25.40 o 
   1   0   9     1153.18     1163.53     28.55 o 
   3   0   9     1179.27     1186.99     89.56 o 
   5   0   9     7633.26     7634.73    179.80 o 
   7   0   9     2141.49     2192.91     64.89 o 
   9   0   9      310.69      357.72     89.08 o 
 -11   1   9      434.32      287.05     71.61 o 
 -10   1   9     1227.68     1346.57     63.98 o 
  -9   1   9      640.66      488.01     46.47 o 
  -8   1   9      701.61      815.03     59.64 o 
  -7   1   9       17.47      137.30     52.44 o 
  -6   1   9       85.58      152.59     47.26 o 
  -5   1   9      685.54      658.31     44.94 o 
  -4   1   9     6650.35     5977.21     93.14 o 
  -3   1   9     6557.63     7056.96     97.20 o 
  -2   1   9     1017.94      971.35     39.70 o 
  -1   1   9      517.82      530.52     31.44 o 
   0   1   9     6439.85     6070.27     45.46 o 
   1   1   9     2032.76     1913.08     25.55 o 
   2   1   9      453.57      365.73     14.63 o 
   3   1   9      228.98      192.19     18.37 o 
   4   1   9     2523.06     2618.17    199.03 o 
   5   1   9     2934.66     2905.48     35.26 o 
   6   1   9     1941.21     1851.67     37.56 o 
   7   1   9        9.86      123.32     27.66 o 
   8   1   9     1272.73     1135.74    113.69 o 
   9   1   9     2356.77     2053.85    122.20 o 
  10   1   9       64.96       84.23     77.37 o 
  11   1   9        9.57       60.96     67.28 o 
 -11   2   9       45.97       91.09     63.30 o 
 -10   2   9       45.33      220.31     64.79 o 
  -9   2   9     1570.74     1366.09     71.35 o 
  -8   2   9      760.88      799.21     56.16 o 
  -7   2   9       44.89       88.24     35.32 o 
  -6   2   9      334.89      319.15     38.30 o 
  -5   2   9       38.36       92.62     46.42 o 
  -4   2   9     1935.83     1959.84     56.85 o 
  -3   2   9      926.00      972.43     44.14 o 
  -2   2   9      770.09      704.89     32.51 o 
  -1   2   9     5968.89     5836.77     47.31 o 
   0   2   9     1604.22     1461.15     26.67 o 
   1   2   9      670.39      649.07     20.29 o 
   2   2   9     2016.62     2091.19     26.85 o 
   3   2   9     2857.03     2808.45     40.80 o 
   4   2   9       15.41       39.79     17.96 o 
   5   2   9     2051.94     2090.48     31.33 o 
   6   2   9     5848.60     5699.50     60.13 o 
   7   2   9        1.48       80.45     28.86 o 
   8   2   9     2067.45     1992.86     86.72 o 
   9   2   9      267.52      360.00     66.59 o 
  10   2   9     1645.06     1867.19    160.51 o 
  11   2   9       10.47      108.37    100.02 o 
 -11   3   9       10.73      155.87     62.61 o 
 -10   3   9      170.80      183.73     51.76 o 
  -9   3   9      596.62      594.13     52.19 o 
  -8   3   9     1543.34     1622.28    108.00 o 
  -7   3   9        0.31       59.73     31.29 o 
  -6   3   9       69.91      123.68     35.49 o 
  -5   3   9     1204.61     1295.36     55.89 o 
  -4   3   9     6904.08     7572.20    130.60 o 
  -3   3   9     4232.04     4228.85     55.58 o 
  -2   3   9     2630.82     2302.17     44.97 o 
  -1   3   9     1619.63     1334.19     36.35 o 
   0   3   9     9788.76     9255.79     62.08 o 
   1   3   9     1455.16     1311.33     26.69 o 
   2   3   9     4088.20     4324.12     40.16 o 
   3   3   9       72.24      101.30     12.83 o 
   4   3   9      847.87      770.06     20.60 o 
   5   3   9     9414.76     9294.83     71.60 o 
   6   3   9        1.50       40.75     16.47 o 
   7   3   9        1.99      131.22     39.79 o 
   8   3   9      136.61      163.43     49.22 o 
   9   3   9        2.27      -39.17     94.00 o 
  10   3   9      128.91       76.07     59.38 o 
  11   3   9       40.87      496.46    147.66 o 
 -11   4   9       77.67      139.50     54.60 o 
 -10   4   9      256.03      384.12     78.76 o 
  -9   4   9       15.01      148.59     67.94 o 
  -8   4   9       35.39       93.22     29.65 o 
  -7   4   9      293.25      330.48     35.43 o 
  -6   4   9      108.29      154.62     47.02 o 
  -5   4   9     4969.92     4859.77     79.24 o 
  -4   4   9     1284.15     1339.11     50.54 o 
  -3   4   9     5415.91     5281.02     61.70 o 
  -2   4   9       36.37       71.10     19.54 o 
  -1   4   9    12120.07    12437.82     94.30 o 
   0   4   9    13050.76    15065.75    110.85 o 
   1   4   9      651.40      588.68     25.48 o 
   2   4   9     2174.94     2332.72     40.38 o 
   3   4   9     1224.86     1039.92     26.40 o 
   4   4   9     1196.95     1073.11     27.47 o 
   5   4   9     4636.96     4504.50     53.88 o 
   6   4   9        1.07       11.39     22.11 o 
   7   4   9     1112.69     1039.96     68.59 o 
   8   4   9        0.72       11.54     61.67 o 
   9   4   9       60.09      185.68    116.52 o 
  10   4   9       66.36      170.26    114.07 o 
  11   4   9       13.97       -8.97     90.48 o 
 -11   5   9      385.99      325.10     56.51 o 
 -10   5   9      119.65      110.68     47.66 o 
  -9   5   9      934.14      812.11     80.20 o 
  -8   5   9        0.91      113.32     59.63 o 
  -7   5   9     4703.76     4443.55    125.60 o 
  -6   5   9     2537.36     2558.66     89.60 o 
  -5   5   9     3599.34     3427.04     65.15 o 
  -4   5   9      186.41      157.67     26.02 o 
  -3   5   9     1370.31     1266.09     37.00 o 
  -2   5   9     5133.34     4661.91     62.77 o 
  -1   5   9      284.92      324.26     34.47 o 
   0   5   9      485.09      412.37     33.90 o 
   1   5   9      959.75      818.38     39.75 o 
   2   5   9      784.68      661.93     30.36 o 
   3   5   9      922.94      940.43     27.46 o 
   4   5   9    10527.34    10718.30     87.85 o 
   5   5   9     4845.51     4815.12     69.19 o 
   6   5   9        0.07       71.01     30.27 o 
   7   5   9        3.48      110.74     30.71 o 
   8   5   9       39.89      230.75    130.56 o 
   9   5   9      816.92      741.79    113.10 o 
  10   5   9       79.80      115.62     88.73 o 
 -10   6   9       50.28      172.70     56.88 o 
  -9   6   9      403.20      440.58     69.46 o 
  -8   6   9      319.36      269.54     59.28 o 
  -7   6   9       30.97      112.95     41.31 o 
  -6   6   9       67.30       91.85     46.51 o 
  -5   6   9     7862.27     7499.94     72.12 o 
  -4   6   9      205.85      217.21     24.29 o 
  -3   6   9      797.64      659.51     31.35 o 
  -2   6   9     1605.90     1610.47     52.35 o 
  -1   6   9     2656.94     2851.34     59.88 o 
   0   6   9       17.07       41.37     36.55 o 
   1   6   9      482.16      449.38     45.01 o 
   2   6   9     5286.82     5771.90     75.26 o 
   3   6   9     1630.85     2077.10     51.96 o 
   4   6   9     1234.84     1243.81     35.84 o 
   5   6   9     6260.11     6207.31     80.67 o 
   6   6   9     8198.84     8338.20    174.25 o 
   7   6   9     1124.17     1152.30    112.11 o 
   8   6   9     2329.14     2463.45    188.64 o 
   9   6   9      192.01      140.98    129.61 o 
  10   6   9      709.64     1479.56    195.09 o 
 -10   7   9      152.57      160.76     47.38 o 
  -9   7   9      524.39      617.26     76.49 o 
  -8   7   9     2173.02     2280.19    105.66 o 
  -7   7   9       49.04      154.91     52.40 o 
  -6   7   9       29.28       92.88     32.38 o 
  -5   7   9     1754.66     1707.72     71.84 o 
  -4   7   9     4268.23     4324.02     59.96 o 
  -3   7   9     1411.35     1365.80     39.89 o 
  -2   7   9     1405.56     1450.43     68.65 o 
  -1   7   9     1124.92     1116.94     49.69 o 
   0   7   9     7300.06     6827.89     88.15 o 
   1   7   9     1796.12     1798.84     57.09 o 
   2   7   9      325.93      334.46     38.00 o 
   3   7   9      253.07      193.79     36.66 o 
   4   7   9     2080.73     2111.80     44.59 o 
   5   7   9       21.48       59.93     38.25 o 
   6   7   9      675.92      697.10     52.53 o 
   7   7   9       36.40      123.18     30.76 o 
   8   7   9      216.81      160.34     87.18 o 
   9   7   9        0.44      235.05    134.15 o 
  10   7   9      900.37      708.72    142.38 o 
 -10   8   9      906.25      847.46     77.85 o 
  -9   8   9      213.53      285.44     57.25 o 
  -8   8   9        0.00       30.62     65.59 o 
  -7   8   9       83.51      174.25     57.84 o 
  -6   8   9        3.66      148.39     71.73 o 
  -5   8   9     4537.99     4365.46     87.69 o 
  -4   8   9      262.12      240.68     24.34 o 
  -3   8   9     2138.88     2045.47     59.36 o 
  -2   8   9      683.36      786.49     47.65 o 
  -1   8   9     1307.65     1351.95     55.01 o 
   0   8   9     2551.10     2520.60     70.06 o 
   1   8   9       60.79       98.86     36.44 o 
   2   8   9     6350.28     6404.41     92.28 o 
   3   8   9    13295.12    13707.14    123.29 o 
   4   8   9     6804.24     6808.35    118.43 o 
   5   8   9      320.22      295.60     30.48 o 
   6   8   9     2252.53     2360.27     98.32 o 
   7   8   9     1218.80     1157.79     61.92 o 
   8   8   9      209.36      271.82    100.71 o 
   9   8   9       14.88       23.45    129.83 o 
  -9   9   9      783.53      953.63    100.23 o 
  -8   9   9       49.04      107.83     53.54 o 
  -7   9   9     1242.77     1014.82     86.53 o 
  -6   9   9       19.19      123.98     53.14 o 
  -5   9   9     1043.03     1058.67     77.81 o 
  -4   9   9       38.40       34.17     35.41 o 
  -3   9   9      684.76      764.88     46.60 o 
  -2   9   9     1024.25      985.36     52.48 o 
  -1   9   9        5.74       87.60     50.42 o 
   0   9   9     2107.48     2221.88     68.89 o 
   1   9   9     2593.33     2599.37     70.72 o 
   2   9   9     2585.50     2440.26     63.14 o 
   3   9   9     3000.66     3098.97     71.99 o 
   4   9   9     4456.70     4379.01     71.51 o 
   5   9   9      623.12      628.07     57.78 o 
   6   9   9      595.00      588.37     57.90 o 
   7   9   9       59.60      199.94     64.11 o 
   8   9   9       20.56      170.35    113.99 o 
   9   9   9      304.30      560.51    138.89 o 
  -9  10   9     1981.26     2309.89    120.05 o 
  -8  10   9       61.46      126.18     47.62 o 
  -7  10   9        4.02       31.97     60.71 o 
  -6  10   9      501.98      506.34     67.67 o 
  -5  10   9     1676.54     1561.57     95.40 o 
  -4  10   9     1328.42     1245.31     81.57 o 
  -3  10   9      114.65       85.50     31.22 o 
  -2  10   9      645.65      593.54     54.14 o 
  -1  10   9     3999.52     4056.34     84.43 o 
   0  10   9     4906.02     5178.77     93.45 o 
   1  10   9      181.71      184.69     32.38 o 
   2  10   9     8071.14     8377.07    104.55 o 
   3  10   9     4585.42     4344.72    111.70 o 
   4  10   9       10.53      133.46     56.47 o 
   5  10   9       81.84       98.61     38.42 o 
   6  10   9      718.87      776.83     70.81 o 
   7  10   9        4.92       89.42     45.49 o 
   8  10   9      603.07      677.86    149.51 o 
   9  10   9       72.51       19.20     81.93 o 
  -8  11   9     1524.44     1393.10    119.27 o 
  -7  11   9       14.31      110.14     48.00 o 
  -6  11   9       40.27      109.11     54.52 o 
  -5  11   9      537.07      484.46     62.02 o 
  -4  11   9      775.70      978.89     92.76 o 
  -3  11   9      110.06       96.81     26.86 o 
  -2  11   9      127.68      198.53     59.81 o 
  -1  11   9     1912.43     1759.15     89.32 o 
   0  11   9     8675.71     8897.85    127.71 o 
   1  11   9     1702.04     1611.83     62.92 o 
   2  11   9      604.71      612.93     52.52 o 
   3  11   9      530.07      691.31     75.60 o 
   4  11   9        5.36       31.46     66.22 o 
   5  11   9      302.25      334.84     53.08 o 
   7  11   9       26.47       65.08     44.30 o 
   8  11   9       40.54      258.85    107.35 o 
  -8  12   9      173.23      109.06     43.43 o 
  -7  12   9      363.43      524.70     84.90 o 
  -6  12   9      674.62      769.46     90.08 o 
  -5  12   9      320.52      423.51     86.91 o 
  -4  12   9       26.04       68.22     64.92 o 
  -3  12   9       10.46       52.25     66.43 o 
  -2  12   9      462.74      577.54     90.80 o 
  -1  12   9     1130.59     1065.28     57.33 o 
   0  12   9        1.13       91.12     38.29 o 
   1  12   9       47.63       95.29     44.44 o 
   2  12   9     1768.08     1614.23     62.80 o 
   3  12   9       25.36      248.36     66.90 o 
   4  12   9      564.41      747.35     92.24 o 
   5  12   9      362.53      453.55     87.75 o 
   6  12   9      290.89      289.62     53.94 o 
   7  12   9      255.91      258.57     61.87 o 
  -7  13   9     1914.45     1789.10    133.73 o 
  -6  13   9        1.06      160.74    100.83 o 
  -5  13   9      188.25      159.38     65.72 o 
  -4  13   9        4.29      210.50     74.73 o 
  -3  13   9       22.87      137.18     77.25 o 
  -2  13   9      376.47      437.16     69.33 o 
  -1  13   9     1517.16     1439.88     66.21 o 
   0  13   9      463.92      443.86     47.82 o 
   1  13   9      529.59      537.59     46.01 o 
   2  13   9       26.09      132.55     67.03 o 
   3  13   9      601.39      557.67     63.32 o 
   4  13   9      372.65      478.21     63.35 o 
   5  13   9      907.01     1031.02     98.39 o 
   6  13   9       71.85      135.58     60.63 o 
   7  13   9      153.94      106.10     67.42 o 
  -6  14   9       37.78      104.41     51.39 o 
  -5  14   9     2077.02     1669.95    207.55 o 
  -4  14   9       92.83      157.78     51.91 o 
  -3  14   9      434.27      563.54     78.55 o 
  -2  14   9       27.58       53.25     50.58 o 
  -1  14   9     2448.17     2668.42    173.22 o 
   0  14   9      505.85      531.92     53.60 o 
   1  14   9      547.19      578.61     68.75 o 
   2  14   9      261.32      211.78     46.92 o 
   3  14   9      412.63      407.93     78.21 o 
   4  14   9      246.79      147.32     42.10 o 
   5  14   9      183.02      279.26     61.69 o 
   6  14   9       17.38      173.61     94.96 o 
  -5  15   9      301.96      238.89    104.84 o 
  -4  15   9        3.67      220.01     63.21 o 
  -3  15   9      959.26     1128.26     94.89 o 
  -2  15   9       97.86      217.40     56.89 o 
  -1  15   9        9.55      213.28     67.97 o 
   0  15   9     2189.03     1850.99    246.35 o 
   1  15   9     1061.53     1217.19    105.46 o 
   2  15   9      107.27       85.87     42.91 o 
   3  15   9      264.06      274.03     61.57 o 
   4  15   9       63.50       86.68     61.04 o 
  -3  16   9       80.51      135.34     57.28 o 
  -2  16   9       95.17      197.82     59.02 o 
  -1  16   9       57.00      119.55     89.73 o 
   0  16   9     1025.80      960.51    113.88 o 
   1  16   9       60.48      224.67    104.47 o 
   2  16   9     1051.00      903.14     76.03 o 
   3  16   9      366.23      274.06     55.61 o 
 -10   0  10        6.92      -39.43     69.58 o 
  -8   0  10     3593.55     3385.10    156.87 o 
  -6   0  10     4227.39     4212.74    203.07 o 
  -4   0  10      372.94      603.16    102.03 o 
  -2   0  10      184.51      276.29     48.73 o 
   0   0  10      906.33      737.44     36.22 o 
   2   0  10     5565.60     5194.64     48.28 o 
   4   0  10    29875.53    31262.59    402.35 o 
   6   0  10      719.30      826.59     99.62 o 
   8   0  10      805.53      791.53     98.35 o 
  10   0  10      552.65      596.04     98.78 o 
 -11   1  10       15.88       98.80     54.74 o 
 -10   1  10      162.73      201.70     57.08 o 
  -9   1  10       29.06      164.13     53.95 o 
  -8   1  10     1693.33     1641.73     65.66 o 
  -7   1  10     3429.48     3406.21     81.00 o 
  -6   1  10     5642.57     5882.43    150.87 o 
  -5   1  10      302.80      368.04     38.99 o 
  -4   1  10        5.22       56.80     41.00 o 
  -3   1  10     1077.88     1097.56     94.38 o 
  -2   1  10        8.99       80.82     34.20 o 
  -1   1  10     1966.91     1987.95     36.31 o 
   0   1  10      132.93      157.91     25.34 o 
   1   1  10     1179.15     1226.12     28.69 o 
   2   1  10     3391.38     3361.95     26.67 o 
   3   1  10     4897.43     4419.21     95.14 o 
   4   1  10      963.04      954.90     89.40 o 
   5   1  10     2734.55     2756.53     93.37 o 
   6   1  10      363.72      430.30     30.04 o 
   7   1  10     1330.64     1392.44     82.99 o 
   8   1  10        0.10       22.11     65.38 o 
   9   1  10      277.87      330.08     58.63 o 
  10   1  10      288.38      239.69    109.29 o 
  11   1  10        2.43       -0.99     88.27 o 
 -11   2  10        7.55      151.42     64.91 o 
 -10   2  10        5.93       66.81     51.90 o 
  -9   2  10      922.38      926.75     58.23 o 
  -8   2  10      644.56      616.21     62.87 o 
  -7   2  10      102.09      165.67     32.29 o 
  -6   2  10      163.41      140.92     32.02 o 
  -5   2  10     4244.85     4377.65     81.01 o 
  -4   2  10     1420.83     1380.97     71.94 o 
  -3   2  10     2799.28     2435.91     54.49 o 
  -2   2  10     4971.49     5842.94     71.85 o 
  -1   2  10    17996.58    17140.84    105.64 o 
   0   2  10     6819.83     6362.97     50.97 o 
   1   2  10      325.72      212.82     18.84 o 
   2   2  10      300.08      416.64     17.10 o 
   3   2  10     7778.60     7994.53     43.48 o 
   4   2  10       19.96       40.96     18.00 o 
   5   2  10     1398.20     1350.47     90.39 o 
   6   2  10     1844.70     1816.98     31.42 o 
   7   2  10      241.38      240.75     42.10 o 
   8   2  10      202.55      308.24     89.75 o 
   9   2  10       30.52      115.55     61.06 o 
  10   2  10        4.19       79.29    101.12 o 
  11   2  10     1302.37     1387.64    145.91 o 
 -11   3  10      523.20      367.87     58.03 o 
 -10   3  10      398.09      419.56    106.93 o 
  -9   3  10      509.44      441.85     44.61 o 
  -8   3  10      290.70      316.17     41.98 o 
  -7   3  10      876.06      840.92     55.61 o 
  -6   3  10     2254.36     2384.77     71.49 o 
  -5   3  10     2428.51     2333.11    101.45 o 
  -4   3  10     2043.93     2182.65     66.65 o 
  -3   3  10      513.19      561.00     39.90 o 
  -2   3  10      343.68      409.23     53.01 o 
  -1   3  10     4957.07     4552.00     69.93 o 
   0   3  10    22859.50    24358.77    102.60 o 
   1   3  10     8512.29     7806.30     77.34 o 
   2   3  10     1997.91     1779.94     28.79 o 
   3   3  10      528.58      482.23     18.38 o 
   4   3  10       11.48       49.91      9.61 o 
   5   3  10     1887.93     1876.37     27.41 o 
   6   3  10      213.39      248.66     15.20 o 
   7   3  10     3098.49     3020.91     90.11 o 
   8   3  10      280.99      265.43     93.06 o 
   9   3  10      789.21      678.60    114.61 o 
  10   3  10      373.97      314.72    100.64 o 
  11   3  10        3.36      121.71     70.65 o 
 -11   4  10       60.40      131.52     55.86 o 
 -10   4  10      725.25      733.73     71.27 o 
  -9   4  10        4.76      111.10     44.30 o 
  -8   4  10      271.86      441.04     72.86 o 
  -7   4  10     3630.02     3399.68    121.89 o 
  -6   4  10       58.34       87.97     31.05 o 
  -5   4  10     1275.64     1342.59     56.32 o 
  -4   4  10     7095.20     7227.17     91.31 o 
  -3   4  10        1.03       88.19     32.41 o 
  -2   4  10     1054.37     1214.18     46.21 o 
  -1   4  10     2132.29     2263.88     53.24 o 
   0   4  10    19251.37    20553.70    112.25 o 
   1   4  10     1764.91     1712.47     39.41 o 
   2   4  10     3033.41     3157.27     60.04 o 
   3   4  10     1698.57     1630.49     28.84 o 
   4   4  10    15086.24    15480.13     97.50 o 
   5   4  10      165.41      227.12     21.89 o 
   6   4  10      581.98      555.64     25.50 o 
   7   4  10       17.51       28.08     21.76 o 
   8   4  10     3410.79     3113.49    132.93 o 
   9   4  10      822.50      694.89    114.38 o 
  10   4  10      599.74      562.26    127.78 o 
 -10   5  10      908.34      883.93     83.12 o 
  -9   5  10        5.04       87.21     45.66 o 
  -8   5  10     1647.33     1585.66    116.02 o 
  -7   5  10      985.04      957.21     60.24 o 
  -6   5  10     5670.28     5480.54    103.71 o 
  -5   5  10     2583.61     2541.97     72.02 o 
  -4   5  10    12521.78    12028.66    121.72 o 
  -3   5  10      946.30     1021.33     47.08 o 
  -2   5  10     6737.57     6860.19     92.47 o 
  -1   5  10      212.64      290.83     32.48 o 
   0   5  10     1024.08      994.76     41.90 o 
   1   5  10      857.96      635.65     39.07 o 
   2   5  10     2510.77     2486.23     61.51 o 
   3   5  10      440.56      491.52     31.50 o 
   4   5  10     1654.04     1700.15     38.14 o 
   5   5  10      210.62      205.91     19.35 o 
   6   5  10     4904.57     4801.17     96.08 o 
   7   5  10       24.96       94.46     31.67 o 
   8   5  10       55.53      232.05    139.85 o 
   9   5  10       88.22       86.85     63.32 o 
  10   5  10      117.90      159.35     80.75 o 
 -10   6  10       98.70       99.75     38.50 o 
  -9   6  10      631.65      682.74     70.91 o 
  -8   6  10       54.85       76.03     66.74 o 
  -7   6  10      646.49      593.65     43.10 o 
  -6   6  10      154.03      120.26     30.24 o 
  -5   6  10      515.18      518.90     48.40 o 
  -4   6  10      544.04      528.76     41.74 o 
  -3   6  10      343.41      313.67     38.53 o 
  -2   6  10      487.38      676.33     48.25 o 
  -1   6  10       64.68       99.75     26.43 o 
   0   6  10     3450.60     3430.63     71.94 o 
   1   6  10       66.19       60.70     42.22 o 
   2   6  10     4057.38     4303.86     79.71 o 
   3   6  10     5736.04     6074.61     88.04 o 
   4   6  10     1127.73     1173.64     45.75 o 
   5   6  10     1432.77     1338.21     48.18 o 
   6   6  10      357.11      341.56     32.37 o 
   7   6  10      842.95      774.71     48.43 o 
   8   6  10      978.37     1162.18    151.25 o 
   9   6  10       26.85       87.52     92.85 o 
  10   6  10       89.45      459.46    124.32 o 
 -10   7  10       24.90       62.88     51.33 o 
  -9   7  10        3.36      141.22     58.82 o 
  -8   7  10      112.15      162.62     47.32 o 
  -7   7  10     1295.97     1335.21    107.46 o 
  -6   7  10       27.10      103.78     37.46 o 
  -5   7  10      407.70      470.54     41.68 o 
  -4   7  10      527.80      501.94     39.41 o 
  -3   7  10     1156.98     1142.29     53.29 o 
  -2   7  10      601.07      549.29     43.83 o 
  -1   7  10      592.06      617.78     48.41 o 
   0   7  10      298.42      286.17     34.68 o 
   1   7  10      242.00      196.38     30.06 o 
   2   7  10     1759.84     1815.64     58.08 o 
   3   7  10     4992.09     5007.28     80.20 o 
   4   7  10      126.02      132.62     25.20 o 
   5   7  10       72.90       67.22     19.84 o 
   6   7  10       49.12      100.75     32.30 o 
   7   7  10      172.47      182.43     48.51 o 
   8   7  10       18.27       55.75     83.39 o 
   9   7  10     1166.44     1710.79    201.20 o 
  10   7  10       70.16      131.33    103.87 o 
 -10   8  10      117.15       63.47     43.48 o 
  -9   8  10      244.76      190.50     50.15 o 
  -8   8  10       10.19      140.18     62.05 o 
  -7   8  10      427.98      409.72     73.79 o 
  -6   8  10       41.58       61.74     56.41 o 
  -5   8  10       31.87       34.05     21.44 o 
  -4   8  10      485.48      476.53     30.54 o 
  -3   8  10     1891.94     1817.25     61.62 o 
  -2   8  10       82.35      134.30     41.35 o 
  -1   8  10     5553.90     5157.19     84.07 o 
   0   8  10      313.68      395.85     43.97 o 
   1   8  10      386.09      497.24     54.44 o 
   2   8  10     1640.24     1809.03     58.72 o 
   3   8  10     1396.35     1414.09     53.76 o 
   4   8  10    10049.12    10091.33    106.53 o 
   5   8  10       15.29       63.20     28.21 o 
   6   8  10      220.68      220.10     65.32 o 
   7   8  10      139.11      198.87     51.87 o 
   8   8  10     2714.82     3017.34    242.84 o 
   9   8  10      361.42      440.91    116.08 o 
  -9   9  10      550.63      469.56     63.96 o 
  -8   9  10      461.00      594.73     77.49 o 
  -7   9  10     1730.10     1697.90    157.27 o 
  -6   9  10      224.23      176.89     47.08 o 
  -5   9  10        1.62       76.12     74.20 o 
  -4   9  10     1717.04     1575.30     81.53 o 
  -3   9  10     2161.48     2216.20    116.18 o 
  -2   9  10     5469.40     5710.28     94.71 o 
  -1   9  10      730.49      664.30     48.42 o 
   0   9  10     1530.33     1431.19     57.52 o 
   1   9  10      202.08      218.25     34.53 o 
   2   9  10     4111.09     4144.81     86.49 o 
   3   9  10     1682.03     1762.73    112.10 o 
   4   9  10       11.76      103.52     31.80 o 
   5   9  10     1919.21     1872.98    117.79 o 
   6   9  10      457.99      350.71     49.10 o 
   7   9  10      226.52      140.33     49.56 o 
   8   9  10       17.95       32.39     78.30 o 
   9   9  10      229.08      428.49    149.45 o 
  -9  10  10       38.63       68.38     55.85 o 
  -8  10  10      174.72      188.86     48.79 o 
  -7  10  10     1489.35     1087.07    101.41 o 
  -6  10  10      761.60      753.96     99.64 o 
  -5  10  10     1160.05     1215.96     87.23 o 
  -4  10  10     1359.19     1291.94     85.68 o 
  -3  10  10     2097.11     1873.51     70.60 o 
  -2  10  10      229.68      257.74     39.63 o 
  -1  10  10     1815.17     1586.96     64.23 o 
   0  10  10     8682.97     8686.93    150.62 o 
   1  10  10        3.99       55.82     39.78 o 
   2  10  10       54.43       86.35     48.86 o 
   3  10  10      944.60      980.60     50.57 o 
   4  10  10     2114.68     1987.15     82.39 o 
   5  10  10       68.01      240.54     97.15 o 
   6  10  10      349.42      309.85     47.20 o 
   7  10  10       18.03       94.15     72.87 o 
   8  10  10     1312.52     1567.48    199.57 o 
  -8  11  10        7.89      125.73     53.54 o 
  -7  11  10       70.93      113.73     56.13 o 
  -6  11  10       53.51      192.75     56.84 o 
  -5  11  10       74.03      129.96     53.57 o 
  -4  11  10     2190.57     2147.42    103.86 o 
  -3  11  10     1301.94     1066.72     55.91 o 
  -2  11  10      606.93      752.62     71.32 o 
  -1  11  10     2971.72     2991.02    100.09 o 
   0  11  10       46.08       26.18     35.13 o 
   1  11  10        7.72      141.22     52.35 o 
   2  11  10     4056.23     4041.22     86.47 o 
   3  11  10      758.96      785.31     73.33 o 
   4  11  10        6.70      106.76     75.25 o 
   5  11  10     2066.39     2008.53     91.02 o 
   6  11  10      974.28      968.26     68.51 o 
   7  11  10      295.75      395.36    268.87 o 
   8  11  10      115.25      389.66    152.42 o 
  -7  12  10      925.96      891.51    100.21 o 
  -6  12  10      242.79      297.12    135.03 o 
  -5  12  10     3265.46     3506.85    131.96 o 
  -4  12  10      111.72      181.43     56.12 o 
  -3  12  10        5.15      172.27     65.59 o 
  -2  12  10     1073.81     1184.78    117.34 o 
  -1  12  10      734.80      686.45     54.74 o 
   0  12  10     1142.32     1074.88     61.53 o 
   1  12  10      136.36      196.70     37.86 o 
   2  12  10      910.16      837.90     71.09 o 
   3  12  10       67.73      174.37     61.34 o 
   4  12  10       48.64      157.90     51.66 o 
   5  12  10       21.44      168.79     67.85 o 
   6  12  10      199.75      151.08     39.62 o 
   7  12  10      400.96      269.47    106.58 o 
  -7  13  10      106.83       95.46     65.20 o 
  -6  13  10     1150.34     1424.40    110.72 o 
  -5  13  10       43.96       98.52     55.94 o 
  -4  13  10      369.01      458.74     72.26 o 
  -3  13  10      102.59      175.59     62.62 o 
  -2  13  10     1850.72     1892.94    130.48 o 
  -1  13  10      114.54      134.92     55.11 o 
   0  13  10       15.85       43.75     30.80 o 
   1  13  10       33.37      189.53     52.13 o 
   2  13  10       89.20      162.57     63.14 o 
   3  13  10      414.60      472.91     65.59 o 
   4  13  10       35.30      161.13     61.01 o 
   5  13  10       68.25       96.90     56.50 o 
   6  13  10      467.89      408.24     72.02 o 
  -6  14  10      487.24      459.22     68.52 o 
  -5  14  10       98.97      261.64     67.17 o 
  -4  14  10      187.35      231.61     69.36 o 
  -3  14  10      197.22      341.23     69.57 o 
  -2  14  10       97.63      133.70     41.04 o 
  -1  14  10       14.33      203.07     67.71 o 
   0  14  10     2679.22     2503.38     76.87 o 
   1  14  10      628.64      587.04     69.90 o 
   2  14  10      152.08      121.36     53.38 o 
   3  14  10      227.71      345.40     61.37 o 
   4  14  10      349.58      279.58     53.82 o 
   5  14  10      300.79      432.73     68.57 o 
  -4  15  10      107.69      132.54     68.49 o 
  -3  15  10      189.83      194.98     56.36 o 
  -2  15  10      383.20      621.64     76.30 o 
  -1  15  10     1394.89     1547.33    165.10 o 
   0  15  10      266.29      301.21    113.50 o 
   1  15  10       30.81       98.53     54.47 o 
   2  15  10      375.63      295.79     85.07 o 
   3  15  10      227.17      233.19     52.15 o 
   4  15  10       83.20      150.94     60.78 o 
  -3  16  10        1.70      107.94     95.75 o 
  -2  16  10       10.17       50.92     59.44 o 
  -1  16  10      464.15      660.89    106.05 o 
   0  16  10       76.08      197.70     92.22 o 
   1  16  10     1617.38     1475.08    125.95 o 
   2  16  10      142.76      151.88     54.89 o 
 -11   0  11      726.96      893.40    140.22 o 
  -9   0  11      590.43      660.28     77.58 o 
  -7   0  11     5699.45     5614.92    352.88 o 
  -5   0  11     3864.73     3850.47    192.04 o 
  -3   0  11      700.10      866.00    119.07 o 
  -1   0  11     1988.11     1996.75    100.76 o 
   1   0  11    10449.35    11014.35    110.53 o 
   3   0  11     4482.84     4831.26    149.65 o 
   5   0  11      268.15      278.66     72.23 o 
   7   0  11      768.33      709.79     89.20 o 
   9   0  11      321.48      308.73     79.45 o 
 -11   1  11      801.75      817.62     78.77 o 
 -10   1  11     2337.32     2353.93     81.29 o 
  -9   1  11      822.62      757.90     55.78 o 
  -8   1  11       50.86      159.17     50.80 o 
  -7   1  11      125.88      138.41     31.93 o 
  -6   1  11     1390.32     1440.02     56.64 o 
  -5   1  11      742.37      661.91     50.12 o 
  -4   1  11      191.09      321.47     43.67 o 
  -3   1  11     2349.28     3205.53     75.57 o 
  -2   1  11     8246.23     9025.57    139.10 o 
  -1   1  11     6739.01     7263.25     83.16 o 
   0   1  11      831.93      901.34     26.00 o 
   1   1  11     2465.49     2381.67     30.89 o 
   2   1  11     1161.24     1316.03     20.90 o 
   3   1  11    10315.34    10446.68    143.03 o 
   4   1  11       48.09       70.23     39.28 o 
   5   1  11       33.86       87.63     99.83 o 
   6   1  11      616.21      657.31    130.42 o 
   7   1  11      281.40      412.92    143.38 o 
   8   1  11       49.01      128.33     52.13 o 
   9   1  11      313.85      407.22     68.44 o 
  10   1  11      416.86      442.02    150.01 o 
  11   1  11     1892.60     1720.86    137.97 o 
 -11   2  11       17.00      157.17     63.27 o 
 -10   2  11      175.54      132.66     50.30 o 
  -9   2  11       13.95       75.44     43.80 o 
  -8   2  11      767.89      620.89     54.32 o 
  -7   2  11     1583.19     1492.36     62.42 o 
  -6   2  11      357.58      230.67     36.59 o 
  -5   2  11      285.07      328.49     40.98 o 
  -4   2  11      247.73      397.66     65.19 o 
  -3   2  11     8772.88     8973.64     93.00 o 
  -2   2  11      203.54       97.88     33.04 o 
  -1   2  11     1111.62     1386.12     42.73 o 
   0   2  11    17271.61    16916.29     87.58 o 
   1   2  11     2697.97     2959.16     36.75 o 
   2   2  11    16554.79    17683.79     97.30 o 
   3   2  11      570.62      560.35     31.94 o 
   4   2  11      443.36      457.64     26.80 o 
   5   2  11      345.23      313.26     22.31 o 
   6   2  11     3181.83     2886.71     58.10 o 
   7   2  11      206.68      279.19     84.09 o 
   8   2  11     2751.85     2762.06    109.69 o 
   9   2  11       43.10      205.12     71.49 o 
  10   2  11     1217.67     1153.52    142.65 o 
  11   2  11       22.20      207.06     87.11 o 
 -11   3  11        1.44      159.55     60.46 o 
 -10   3  11      547.35      443.58     63.96 o 
  -9   3  11      342.84      292.39     43.01 o 
  -8   3  11      745.30      805.09     55.14 o 
  -7   3  11      311.17      349.31     43.74 o 
  -6   3  11     1477.18     1588.88     62.43 o 
  -5   3  11      144.27      150.95     30.07 o 
  -4   3  11     4097.42     3867.93     73.83 o 
  -3   3  11      642.77      617.63     40.78 o 
  -2   3  11     8219.59     7411.10    118.75 o 
  -1   3  11      950.98     1173.77     43.88 o 
   0   3  11     1032.75     1466.24     49.93 o 
   1   3  11       12.78       77.78     25.45 o 
   2   3  11     5646.82     6019.56     54.41 o 
   3   3  11      893.83      787.66     21.21 o 
   4   3  11      448.63      445.14     15.53 o 
   5   3  11      109.05      158.12     15.65 o 
   6   3  11      540.04      561.53     17.73 o 
   7   3  11      182.93      203.36     48.73 o 
   8   3  11     1491.98     1872.94    226.27 o 
   9   3  11      594.70      605.38    122.02 o 
  10   3  11      481.16      475.56    116.87 o 
 -11   4  11       84.53      150.52     52.17 o 
 -10   4  11      423.96      433.70     74.25 o 
  -9   4  11       22.63      148.45     60.07 o 
  -8   4  11       77.02      144.92     33.94 o 
  -7   4  11      124.44      124.24     31.77 o 
  -6   4  11        2.89      109.89     41.84 o 
  -5   4  11        4.92       84.06     47.02 o 
  -4   4  11      658.14      668.91     52.06 o 
  -3   4  11     2764.01     2659.31     66.18 o 
  -2   4  11     1099.71      824.04     44.50 o 
  -1   4  11     8720.16     8509.72     84.72 o 
   0   4  11     9818.09    10911.08     92.79 o 
   1   4  11     5827.45     5723.55     59.78 o 
   2   4  11     1682.17     1637.95     33.85 o 
   3   4  11      494.14      480.91     21.67 o 
   4   4  11      281.74      253.19     18.13 o 
   5   4  11       91.40       97.74     19.00 o 
   6   4  11       19.14       86.25     21.81 o 
   7   4  11     1305.00     1348.88    205.02 o 
   8   4  11      107.42       73.37     36.75 o 
   9   4  11     2203.03     2453.03    193.65 o 
  10   4  11       83.25       74.75     69.46 o 
 -10   5  11      439.71      393.19     69.28 o 
  -9   5  11      263.36      227.05     91.41 o 
  -8   5  11     1351.97     1321.55    102.55 o 
  -7   5  11       51.59       90.34     27.72 o 
  -6   5  11      973.81      996.71     65.98 o 
  -5   5  11     2290.39     2120.03     64.61 o 
  -4   5  11      701.58      730.64     48.68 o 
  -3   5  11      113.82      106.83     29.06 o 
  -2   5  11     4354.76     4317.96     73.95 o 
  -1   5  11     4512.95     4761.23     99.83 o 
   0   5  11      934.00      930.78     43.71 o 
   1   5  11      350.24      246.88     31.57 o 
   2   5  11      125.12      161.17     25.86 o 
   3   5  11    10500.42    10213.91     77.11 o 
   4   5  11       45.04      117.72     25.65 o 
   5   5  11      590.29      559.65     27.46 o 
   6   5  11      286.88      287.58     37.24 o 
   7   5  11     5653.24     5646.70    126.96 o 
   8   5  11       85.50       86.69    133.00 o 
   9   5  11      172.02      215.81     95.48 o 
  10   5  11      259.85      351.95    110.28 o 
 -10   6  11        2.81       64.49     49.70 o 
  -9   6  11      241.52      180.25     49.97 o 
  -8   6  11      406.22      397.83     58.43 o 
  -7   6  11       75.76       39.36     23.59 o 
  -6   6  11       29.87       53.36     28.98 o 
  -5   6  11      423.71      388.39     39.19 o 
  -4   6  11        7.17       69.59     47.93 o 
  -3   6  11     1732.01     1788.28     71.49 o 
  -2   6  11     1453.61     1570.56     73.98 o 
  -1   6  11       18.28       50.37     31.71 o 
   0   6  11     1129.41     1117.99     51.15 o 
   1   6  11      328.78      388.81     41.12 o 
   2   6  11     5960.70     6035.41     82.10 o 
   3   6  11        1.17       47.86     40.22 o 
   4   6  11       74.72       69.19     21.50 o 
   5   6  11      756.61      646.00     71.23 o 
   6   6  11     4393.28     4507.77    106.51 o 
   7   6  11      441.16      359.33    105.42 o 
   8   6  11     1621.78     1950.41    195.40 o 
   9   6  11        5.55      234.73    129.72 o 
  10   6  11      413.37      722.03    170.02 o 
 -10   7  11     1508.26     1431.17    129.57 o 
  -9   7  11      663.84      735.83     77.90 o 
  -8   7  11        0.97       19.60     48.76 o 
  -7   7  11      341.58      399.01     66.64 o 
  -6   7  11     5694.11     5419.49    174.91 o 
  -5   7  11     2267.90     2332.95     68.71 o 
  -4   7  11       35.46      101.64     44.22 o 
  -3   7  11      627.27      670.46     44.82 o 
  -2   7  11     2341.33     2197.04     64.85 o 
  -1   7  11      144.75      126.72     26.74 o 
   0   7  11      400.95      454.89     44.01 o 
   1   7  11     1606.08     1437.19     52.93 o 
   2   7  11     1974.37     2122.93     63.71 o 
   3   7  11     3944.26     3616.15    139.19 o 
   4   7  11     7739.26     8072.85     95.26 o 
   5   7  11      503.64      436.97     33.79 o 
   6   7  11     4651.02     4679.14    211.65 o 
   7   7  11      114.09      119.01     77.20 o 
   8   7  11      233.50      201.20     91.99 o 
   9   7  11      274.84      429.17    128.10 o 
  10   7  11       98.13       89.95     70.64 o 
  -9   8  11      142.36      195.34     74.63 o 
  -8   8  11      977.94      846.88     83.74 o 
  -7   8  11     3093.49     3017.94    162.93 o 
  -6   8  11        0.82      146.27     66.03 o 
  -5   8  11     1780.02     1694.54     89.81 o 
  -3   8  11     1350.61     1338.24     56.75 o 
  -2   8  11     4313.61     4366.02     86.68 o 
  -1   8  11       47.94      129.32     38.03 o 
   0   8  11      138.05      139.03     30.32 o 
   1   8  11      621.56      601.38     49.02 o 
   2   8  11        8.71       84.50     26.42 o 
   3   8  11      282.64      300.82     42.18 o 
   4   8  11     1786.86     1734.63     56.29 o 
   5   8  11       14.69       60.65     36.92 o 
   6   8  11     1375.11     1318.59     62.68 o 
   7   8  11        6.15      -18.83    127.34 o 
   8   8  11      229.42      104.70     81.94 o 
   9   8  11      111.85       86.29     97.07 o 
  -9   9  11       25.17      113.07     59.62 o 
  -8   9  11      353.98      401.54    136.43 o 
  -7   9  11     1008.25      994.32    111.17 o 
  -6   9  11     1790.18     1808.21    174.91 o 
  -5   9  11       31.59      129.22     64.81 o 
  -4   9  11        0.25       49.56     40.25 o 
  -3   9  11     1071.94     1079.07     57.13 o 
  -2   9  11        6.74       89.66     48.25 o 
  -1   9  11     4758.96     4763.62     90.95 o 
   0   9  11        1.89       94.12     48.74 o 
   1   9  11      457.33      469.45     42.77 o 
   2   9  11      582.79      643.90     61.76 o 
   3   9  11     5416.54     5315.61     84.09 o 
   4   9  11      717.18      701.62     46.44 o 
   5   9  11       68.78      147.38     51.29 o 
   6   9  11      655.45      556.37    125.07 o 
   7   9  11      388.45      652.45    151.82 o 
   8   9  11       30.67      261.98    136.83 o 
   9   9  11      167.47      297.04     96.78 o 
  -9  10  11      409.89      515.58     79.92 o 
  -8  10  11       60.53      169.60     52.21 o 
  -7  10  11      285.11      278.17     78.60 o 
  -6  10  11      276.54      310.66     68.75 o 
  -5  10  11     2521.66     2240.56    109.92 o 
  -4  10  11      972.22      815.00     74.36 o 
  -3  10  11     3118.20     3186.39    108.93 o 
  -2  10  11      423.48      447.60     50.06 o 
  -1  10  11      100.85      120.91     42.45 o 
   0  10  11      629.28      653.42     53.36 o 
   1  10  11      859.83      986.54     56.35 o 
   2  10  11      252.41      262.88     37.91 o 
   3  10  11     2240.79     2143.29     82.82 o 
   4  10  11      275.85      337.93     52.70 o 
   5  10  11     3051.18     3195.51    181.97 o 
   6  10  11      371.39      436.29     57.04 o 
   7  10  11      457.83      580.09    160.39 o 
   8  10  11       63.44       97.36    105.06 o 
  -8  11  11      235.06      234.25     62.69 o 
  -7  11  11      139.68      182.61     63.67 o 
  -6  11  11      688.45      784.20    143.61 o 
  -5  11  11        2.59       55.06     71.10 o 
  -4  11  11     2102.56     2061.85    103.41 o 
  -3  11  11       49.93      138.30     62.74 o 
  -2  11  11     1295.25     1203.91     63.08 o 
  -1  11  11      105.40       88.64     32.83 o 
   0  11  11      608.57      622.82     58.26 o 
   1  11  11      223.84      284.32     42.45 o 
   2  11  11        8.90      142.21     82.38 o 
   3  11  11      624.58      713.18     72.75 o 
   4  11  11      397.14      390.93     56.14 o 
   5  11  11       14.48      212.84     63.79 o 
   6  11  11      289.75      287.78     70.39 o 
   7  11  11      473.83      594.88    150.67 o 
   8  11  11      754.03      991.31    180.79 o 
  -7  12  11      308.25      350.87     65.53 o 
  -6  12  11       30.97      122.04     68.38 o 
  -5  12  11       77.32      202.35     59.23 o 
  -4  12  11     1072.92     1090.11     86.72 o 
  -3  12  11      473.38      483.90     74.00 o 
  -2  12  11     1992.33     1972.33     73.29 o 
  -1  12  11       55.72       82.50     37.52 o 
   0  12  11        7.21      127.44     46.04 o 
   1  12  11       41.73       58.23     42.41 o 
   2  12  11      923.18     1007.19     54.73 o 
   3  12  11        0.11      227.97     71.90 o 
   4  12  11     2790.02     3009.54    127.89 o 
   5  12  11       39.03      144.18     44.68 o 
   6  12  11     1178.80      958.54    182.72 o 
   7  12  11      617.00      811.25    159.35 o 
  -7  13  11     1208.47     1083.66     97.54 o 
  -6  13  11      378.60      360.51     64.58 o 
  -5  13  11     1221.86      963.19     84.74 o 
  -4  13  11        2.18       80.59     61.52 o 
  -3  13  11     2214.79     2177.03     98.91 o 
  -2  13  11      273.24      211.13     55.01 o 
  -1  13  11      729.41      717.87     72.91 o 
   0  13  11      181.21      192.42     50.50 o 
   1  13  11     1675.61     1569.38     70.35 o 
   2  13  11      193.15      221.69     51.48 o 
   3  13  11     1237.10     1471.08     91.45 o 
   4  13  11      145.92      110.36     45.30 o 
   5  13  11      272.37      317.02     64.93 o 
   6  13  11       37.13      183.04     66.51 o 
  -6  14  11      248.45      184.92     52.18 o 
  -5  14  11      119.11      196.36     65.20 o 
  -4  14  11      753.54      775.23     77.23 o 
  -3  14  11     1496.14     1384.70     92.14 o 
  -2  14  11       21.06      162.49     58.64 o 
  -1  14  11        2.20      130.51     49.50 o 
   0  14  11      132.41      211.26     43.55 o 
   1  14  11     1372.94     1254.14     82.04 o 
   2  14  11      168.15      262.92     73.42 o 
   3  14  11      490.53      560.87     74.28 o 
   4  14  11        6.78       72.60     41.52 o 
   5  14  11      480.96      499.29     68.16 o 
  -4  15  11      478.52      356.17     61.42 o 
  -3  15  11      380.52      398.33     73.32 o 
  -2  15  11      162.15      170.49     55.28 o 
  -1  15  11      690.88      835.46     76.46 o 
   0  15  11      106.77      214.73     74.13 o 
   1  15  11      206.33      175.52     98.08 o 
   2  15  11       49.49      200.12     67.54 o 
   3  15  11       33.02      113.70     49.58 o 
   4  15  11        1.59       87.52     45.47 o 
  -2  16  11      173.89      183.40     52.03 o 
  -1  16  11       62.25      134.75     85.96 o 
   0  16  11      406.46      375.88    125.19 o 
   1  16  11      547.68      546.47     84.03 o 
   2  16  11      395.56      410.15    125.54 o 
 -10   0  12      445.01      489.03     74.39 o 
  -8   0  12      338.15      324.40     67.42 o 
  -6   0  12     1144.18     1368.90    164.09 o 
  -4   0  12     2113.21     2651.70     97.06 o 
  -2   0  12     8427.45     8423.87    122.56 o 
   0   0  12    12366.42    11894.71    129.28 o 
   2   0  12    11649.46    10278.06     67.72 o 
   4   0  12      394.77      676.30    101.32 o 
   6   0  12     4771.85     4926.92    174.37 o 
   8   0  12       52.84      126.66     79.30 o 
  10   0  12       11.15       55.45     81.71 o 
 -11   1  12      154.63      167.37     51.89 o 
 -10   1  12        3.35      142.91     46.05 o 
  -9   1  12      325.27      321.17     42.97 o 
  -8   1  12     1324.13     1368.49     67.40 o 
  -7   1  12      187.90      184.82     39.66 o 
  -6   1  12     1576.07     1527.20     59.89 o 
  -5   1  12        8.48      109.17     45.16 o 
  -4   1  12     4156.48     4540.13     83.52 o 
  -3   1  12     2150.95     1828.53     54.97 o 
  -2   1  12      487.05      417.78     32.81 o 
  -1   1  12     3152.78     3082.84     53.38 o 
   0   1  12     6967.82     8001.26    122.18 o 
   1   1  12     8730.04     8400.90     62.84 o 
   2   1  12     7344.62     7920.70     86.30 o 
   3   1  12     2310.75     2266.29     83.58 o 
   4   1  12     1023.63     1065.86     69.04 o 
   5   1  12      447.59      669.04    182.42 o 
   6   1  12      285.22      339.59    126.46 o 
   7   1  12     4603.18     4794.12    161.37 o 
   8   1  12      553.88      560.66     65.15 o 
   9   1  12      693.46      415.05     98.46 o 
  10   1  12      424.19      495.39     87.24 o 
 -11   2  12     1604.16     1749.61     93.40 o 
 -10   2  12       51.83      222.99     63.49 o 
  -9   2  12      119.35      115.87     36.81 o 
  -8   2  12       28.16      169.27     53.48 o 
  -7   2  12     1203.55     1306.02     91.54 o 
  -6   2  12     3549.09     3558.09     86.04 o 
  -5   2  12        2.35       36.38     36.48 o 
  -4   2  12     2506.15     2861.64     74.40 o 
  -3   2  12    11270.34    10514.91    100.21 o 
  -2   2  12     2370.67     2871.90     76.13 o 
  -1   2  12      347.22      340.22     35.62 o 
   0   2  12      441.37      633.27     27.33 o 
   1   2  12      405.11      331.83     30.20 o 
   2   2  12     4407.98     4712.53     39.64 o 
   3   2  12      167.73      178.08     12.32 o 
   4   2  12      935.53      911.18     39.64 o 
   5   2  12      245.07      234.22     67.14 o 
   6   2  12        7.33       42.08     66.85 o 
   7   2  12     3562.83     3836.71    139.02 o 
   8   2  12       38.62       76.51     47.03 o 
   9   2  12      276.75      414.12    105.68 o 
  10   2  12       74.93      130.99    106.54 o 
 -11   3  12       46.73      225.08     61.75 o 
 -10   3  12        0.07       76.67     44.78 o 
  -9   3  12       69.38      132.35     36.09 o 
  -8   3  12       11.93      179.87     49.46 o 
  -7   3  12     1091.00     1041.05     63.23 o 
  -6   3  12      209.34      268.01     40.82 o 
  -5   3  12     3461.68     3740.13     88.24 o 
  -4   3  12     1064.18     1142.68     54.95 o 
  -3   3  12     2995.29     2984.98     73.08 o 
  -2   3  12     3809.45     3737.62     86.81 o 
  -1   3  12     3678.40     3237.46     60.14 o 
   0   3  12     1270.71     1455.95     45.82 o 
   1   3  12    10292.52    10872.94     69.76 o 
   2   3  12        0.82       45.15     21.54 o 
   3   3  12      268.07      355.84     17.58 o 
   4   3  12      244.22      261.97     19.35 o 
   5   3  12     2893.73     2937.91     63.41 o 
   6   3  12        7.85       73.37     26.35 o 
   7   3  12     1621.62     1519.45     83.90 o 
   8   3  12     2667.38     2803.80    123.02 o 
   9   3  12     1084.80     1222.52    146.11 o 
  10   3  12     1327.95     1250.24    158.45 o 
 -10   4  12      335.43      373.55     60.66 o 
  -9   4  12      917.76      825.46    114.84 o 
  -8   4  12       43.02      112.16     33.58 o 
  -7   4  12      219.50      261.64     41.44 o 
  -6   4  12      311.82      294.48     41.87 o 
  -5   4  12      874.20      868.42     55.55 o 
  -4   4  12     1115.77     1026.61     61.72 o 
  -3   4  12      358.30      387.34     40.17 o 
  -2   4  12     3720.40     3685.47     70.00 o 
  -1   4  12      795.92     1023.02     46.77 o 
   0   4  12      211.01      143.46     28.43 o 
   1   4  12      339.61      321.31     32.93 o 
   2   4  12     2254.39     2080.82     34.45 o 
   3   4  12     1427.77     1380.62     29.86 o 
   4   4  12      109.22      107.84     21.34 o 
   5   4  12      316.16      292.31     15.43 o 
   6   4  12     4641.95     4558.63    140.46 o 
   7   4  12        5.32       47.88     74.95 o 
   8   4  12      678.95      573.32     69.16 o 
   9   4  12      274.54      305.72     99.86 o 
  10   4  12      841.46     1000.89    144.44 o 
 -10   5  12      103.95      165.50     74.87 o 
  -9   5  12       79.37       91.25     42.10 o 
  -8   5  12     1456.72     1518.32     90.20 o 
  -7   5  12      547.54      506.24     52.84 o 
  -6   5  12      125.71      245.78     39.90 o 
  -5   5  12       13.60       82.85     48.15 o 
  -4   5  12     5300.52     5314.57    113.01 o 
  -3   5  12      150.38      131.81     33.40 o 
  -2   5  12       64.46       53.59     29.87 o 
  -1   5  12       90.27       90.36     25.11 o 
   0   5  12     2581.74     2697.49     62.37 o 
   1   5  12        0.60      140.09     43.24 o 
   2   5  12     1113.42     1071.81     43.34 o 
   3   5  12      565.46      515.53     31.80 o 
   4   5  12      688.50      707.21     33.06 o 
   5   5  12      226.90      189.22     20.54 o 
   6   5  12      221.86      179.38     22.51 o 
   7   5  12        9.03       81.90     33.92 o 
   8   5  12     2393.49     2303.88    190.61 o 
   9   5  12      224.87      273.98    106.51 o 
  10   5  12       58.72      218.57    121.27 o 
 -10   6  12      101.45      109.53     43.53 o 
  -9   6  12       21.38      147.09     60.72 o 
  -8   6  12      610.37      650.46     75.90 o 
  -7   6  12      950.58      863.71     65.11 o 
  -6   6  12      416.31      482.01     46.97 o 
  -5   6  12     3741.28     3746.18     78.28 o 
  -4   6  12     3024.49     2847.44     72.39 o 
  -3   6  12     1250.80     1184.51     57.18 o 
  -2   6  12      126.89      102.58     28.33 o 
  -1   6  12     2368.41     2557.51     66.49 o 
   0   6  12       25.24       97.86     45.55 o 
   1   6  12      301.03      286.53     35.35 o 
   2   6  12     4633.64     4574.03     87.10 o 
   3   6  12       16.10       41.96     26.77 o 
   4   6  12     1018.27     1006.17     42.35 o 
   5   6  12     1427.22     1329.48     42.90 o 
   6   6  12      214.56      185.54     31.76 o 
   7   6  12     1365.23     1607.21    162.26 o 
   8   6  12       28.16      184.48    129.72 o 
   9   6  12        7.15       39.06    124.72 o 
  10   6  12      165.73      458.60    139.88 o 
 -10   7  12        7.65      178.04     60.57 o 
  -9   7  12     1016.16     1043.60     92.35 o 
  -8   7  12      146.15      169.63     56.20 o 
  -7   7  12      495.06      415.26     67.98 o 
  -6   7  12      266.96      243.99     35.41 o 
  -5   7  12     2372.37     2247.21     66.55 o 
  -4   7  12      342.97      311.98     69.21 o 
  -3   7  12     7605.33     7181.44    103.27 o 
  -2   7  12      256.79      234.63     34.38 o 
  -1   7  12     1819.63     1697.14     59.55 o 
   0   7  12      119.93      142.78     29.99 o 
   1   7  12     5748.91     5834.02     86.73 o 
   2   7  12      393.36      405.39     37.80 o 
   3   7  12     9934.69    10103.53    144.47 o 
   4   7  12      668.94      673.86     38.85 o 
   5   7  12       55.38       74.59     26.20 o 
   6   7  12      814.13      835.44     81.64 o 
   7   7  12     1875.10     1906.44    163.64 o 
   8   7  12      168.35      112.43     88.36 o 
   9   7  12      134.82      283.11    133.25 o 
  -9   8  12      408.71      539.63     75.36 o 
  -8   8  12      200.11      202.22     59.75 o 
  -7   8  12     2793.07     2881.53    118.31 o 
  -6   8  12        6.60      149.36     56.04 o 
  -5   8  12      289.27      259.62     37.51 o 
  -4   8  12     3609.99     3525.84     79.15 o 
  -3   8  12       97.61       73.47     24.05 o 
  -2   8  12     1343.00     1432.34     63.91 o 
  -1   8  12      768.79      761.92     52.18 o 
   0   8  12     1609.53     1644.96     64.02 o 
   1   8  12      542.39      592.09     49.63 o 
   2   8  12     2315.26     2285.29     93.66 o 
   3   8  12      584.79      633.84     48.67 o 
   4   8  12      204.97      209.18     32.61 o 
   5   8  12       19.64       76.19     38.82 o 
   6   8  12     1390.78     1411.62    146.70 o 
   7   8  12      270.26      253.47     95.81 o 
   8   8  12       48.41      213.71    136.43 o 
   9   8  12      216.31      160.82     98.73 o 
  -9   9  12      163.26      184.80     49.16 o 
  -8   9  12     3606.63     3413.15    119.40 o 
  -7   9  12      520.86      495.36     80.07 o 
  -6   9  12      411.78      407.35     64.49 o 
  -5   9  12      477.53      517.47     74.14 o 
  -4   9  12     2554.99     2343.51     77.27 o 
  -3   9  12       10.39      140.01     52.21 o 
  -2   9  12     1175.42     1256.87     65.41 o 
  -1   9  12      494.19      453.39     46.46 o 
   0   9  12       12.48      118.78     40.74 o 
   1   9  12      263.59      300.58     48.24 o 
   2   9  12        0.40      117.64     38.61 o 
   3   9  12      124.58      156.52     28.11 o 
   4   9  12     5680.74     5376.70    143.99 o 
   5   9  12     1084.43     1018.42     64.37 o 
   6   9  12      863.33      874.52     59.47 o 
   7   9  12     1849.68     1698.16    188.56 o 
   8   9  12      829.62      603.03    112.47 o 
   9   9  12      239.20      383.57    142.87 o 
  -8  10  12        7.58       75.06     56.80 o 
  -7  10  12      567.32      560.99     76.32 o 
  -6  10  12     1338.97     1074.81     79.46 o 
  -5  10  12       17.35       50.63     56.22 o 
  -4  10  12      706.26      754.25     52.98 o 
  -3  10  12     1877.88     1740.19     67.08 o 
  -2  10  12       27.26       80.54     35.10 o 
  -1  10  12      134.79      116.88     30.16 o 
   0  10  12      974.01      956.46     56.84 o 
   1  10  12       40.77       66.35     42.32 o 
   2  10  12      584.69      618.94     54.34 o 
   3  10  12        2.75      120.79     41.30 o 
   4  10  12       48.82       97.29     44.41 o 
   5  10  12      360.00      476.52     77.23 o 
   6  10  12     1148.50     1128.32     64.49 o 
   7  10  12       19.29      138.14    150.04 o 
   8  10  12        3.58      257.04    148.41 o 
  -8  11  12      245.45      294.98     61.77 o 
  -7  11  12      391.82      348.73     65.52 o 
  -6  11  12      134.90      146.91     54.19 o 
  -5  11  12      155.39      192.51     52.60 o 
  -4  11  12      482.12      543.97     73.16 o 
  -3  11  12     3063.01     3113.08     84.44 o 
  -2  11  12        0.85      156.46     50.48 o 
  -1  11  12      325.73      379.88     49.17 o 
   0  11  12      102.36      148.78     44.27 o 
   1  11  12      670.27      805.57     57.90 o 
   2  11  12      576.61      617.62     66.54 o 
   3  11  12     2618.22     2638.42    100.27 o 
   4  11  12     1468.42     1521.38    130.79 o 
   5  11  12     1105.94     1115.88     80.42 o 
   6  11  12      296.14      383.74     73.38 o 
   7  11  12      261.03      295.43    121.01 o 
  -7  12  12      643.29      659.19     93.50 o 
  -6  12  12      153.18      194.91     89.20 o 
  -5  12  12      286.92      411.76     71.97 o 
  -4  12  12       20.59      201.96     74.74 o 
  -3  12  12        8.90      140.39     73.69 o 
  -2  12  12       78.13      117.71     37.31 o 
  -1  12  12      820.36      834.49     59.50 o 
   0  12  12        4.14       92.85     52.33 o 
   1  12  12      690.26      795.12     59.18 o 
   2  12  12      135.46      150.07     39.57 o 
   3  12  12      676.16      889.76    122.94 o 
   4  12  12     1811.42     1541.82     92.73 o 
   5  12  12        9.12       70.81     69.58 o 
   6  12  12       18.10      158.10     71.00 o 
   7  12  12        9.71      206.48    135.57 o 
  -6  13  12      165.56      203.83     51.15 o 
  -5  13  12      192.11      266.02    114.63 o 
  -4  13  12      691.99      800.93     86.23 o 
  -3  13  12        1.50      198.36     79.57 o 
  -2  13  12        1.24       92.21     71.45 o 
  -1  13  12       14.01       67.88     49.69 o 
   0  13  12        5.23       98.09     53.30 o 
   1  13  12      468.80      588.71     53.69 o 
   2  13  12       75.88      123.50     38.89 o 
   3  13  12      423.86      544.32     59.10 o 
   4  13  12      528.92      512.28     63.63 o 
   5  13  12      767.13      603.95     80.32 o 
   6  13  12       26.17       64.37     65.47 o 
  -5  14  12       69.25      154.81     54.83 o 
  -4  14  12      157.39      225.33     51.56 o 
  -3  14  12     1535.25     1565.65    102.39 o 
  -2  14  12      868.74      934.55     88.18 o 
  -1  14  12       21.18      113.79     57.55 o 
   0  14  12      131.12      133.82     30.26 o 
   1  14  12       39.72      172.88     57.36 o 
   2  14  12     2536.53     2400.94    105.36 o 
   3  14  12      180.29      179.82     92.35 o 
   4  14  12      504.15      413.58     64.47 o 
   5  14  12       12.12      181.45     56.13 o 
  -4  15  12     1138.62     1474.01    101.96 o 
  -3  15  12      121.68      219.72     61.28 o 
  -2  15  12      620.15      672.28    123.82 o 
  -1  15  12       27.13       77.37     54.23 o 
   0  15  12       88.26      158.33     68.26 o 
   1  15  12      281.91      263.17     52.32 o 
   2  15  12       24.34      118.92     59.11 o 
   3  15  12      206.93      395.21    112.45 o 
   4  15  12      324.61      427.13    105.56 o 
  -1  16  12       27.17      177.90     90.47 o 
   0  16  12       61.88      136.46     55.33 o 
   1  16  12      503.72      557.88    196.42 o 
 -11   0  13       33.85       42.06     69.91 o 
  -9   0  13       41.39      108.76     60.23 o 
  -7   0  13     5174.03     4696.24    181.60 o 
  -5   0  13     8611.79     8550.13    190.75 o 
  -3   0  13      336.80      338.16     51.52 o 
  -1   0  13     5410.55     5912.59    285.48 o 
   1   0  13     3081.80     3104.92     50.23 o 
   3   0  13     2026.20     1951.23    121.65 o 
   5   0  13     3488.48     3799.42    173.02 o 
   7   0  13       16.41       40.71     49.33 o 
   9   0  13     2753.47     2944.11    169.41 o 
 -11   1  13       55.43      105.99     42.25 o 
 -10   1  13       73.81       89.63     40.55 o 
  -9   1  13       29.35       25.88     49.89 o 
  -8   1  13      398.09      360.95     44.68 o 
  -7   1  13     2080.77     2143.88    109.63 o 
  -6   1  13        4.05      144.37     60.69 o 
  -5   1  13      595.15      599.39     47.85 o 
  -4   1  13      308.37      366.58     41.18 o 
  -3   1  13     4599.84     4378.84     73.91 o 
  -2   1  13     5505.65     5468.90     77.69 o 
  -1   1  13     5585.76     5611.52     68.17 o 
   0   1  13     3125.47     3099.50     49.99 o 
   1   1  13    16104.52    16654.72    103.38 o 
   2   1  13      175.66      109.04     12.73 o 
   3   1  13        0.96       40.12     38.58 o 
   4   1  13     1937.84     1872.82     86.18 o 
   5   1  13     7855.99     8248.27    203.84 o 
   6   1  13     3043.55     2943.99    106.83 o 
   7   1  13       13.31      169.83     64.10 o 
   8   1  13      697.15      828.92     77.82 o 
   9   1  13      133.67       64.84     35.38 o 
  10   1  13      168.58      291.78     87.25 o 
 -11   2  13      110.99      209.89     62.40 o 
 -10   2  13      541.04      585.31     71.54 o 
  -9   2  13      750.09      964.45     61.26 o 
  -8   2  13       10.39      163.09     54.92 o 
  -7   2  13      291.70      242.87     39.85 o 
  -6   2  13     3129.88     3400.37     85.67 o 
  -5   2  13      633.52      532.16     44.85 o 
  -4   2  13     8704.37     8448.75    101.65 o 
  -3   2  13     7915.80     7631.54     89.93 o 
  -2   2  13     5133.01     5280.51     83.61 o 
  -1   2  13     1152.37     1155.01     44.34 o 
   0   2  13     2837.31     2802.36     53.78 o 
   1   2  13     2769.92     2815.83     36.77 o 
   2   2  13       74.80       53.22     14.67 o 
   3   2  13      201.23      202.90     21.31 o 
   4   2  13     5656.91     5423.30     58.25 o 
   5   2  13      735.33      746.81    185.54 o 
   6   2  13     1441.62     1244.50     80.32 o 
   7   2  13      103.07      171.97     47.33 o 
   8   2  13     1215.52     1088.56     84.56 o 
   9   2  13      334.29      344.07     58.82 o 
  10   2  13       23.86      172.83    104.81 o 
 -10   3  13      140.42      161.66     51.04 o 
  -9   3  13       74.34       89.92     30.01 o 
  -8   3  13     1334.50     1304.81     64.39 o 
  -7   3  13       11.34      139.50     52.66 o 
  -6   3  13      338.33      312.40     41.81 o 
  -5   3  13      107.55      117.20     38.57 o 
  -4   3  13     8649.50     8960.76    153.03 o 
  -3   3  13      144.91      162.22     34.00 o 
  -2   3  13        9.98       58.94     34.42 o 
  -1   3  13       33.09       23.18     31.11 o 
   0   3  13        4.36       32.93     29.56 o 
   1   3  13      168.15      287.76     36.04 o 
   2   3  13      210.79      221.19     17.48 o 
   3   3  13     1337.48     1316.60     30.17 o 
   4   3  13       50.92       47.96     16.80 o 
   5   3  13     2349.06     2216.06     79.04 o 
   6   3  13     3150.33     3556.12    229.71 o 
   7   3  13      332.85      413.56    147.29 o 
   8   3  13       40.25      103.07     44.33 o 
   9   3  13      383.50      306.66     97.50 o 
  10   3  13     1038.51     1100.87    145.16 o 
 -10   4  13       57.22      147.97     51.71 o 
  -9   4  13     1459.54     1390.94     89.26 o 
  -8   4  13      117.32      159.37     35.93 o 
  -7   4  13     2802.77     3015.53     87.24 o 
  -6   4  13      577.74      552.24     52.91 o 
  -5   4  13     4771.50     4801.07     90.13 o 
  -4   4  13      794.64      712.69     69.41 o 
  -3   4  13       37.50       63.21     35.87 o 
  -2   4  13      293.02      302.32     34.41 o 
  -1   4  13      295.06      241.42     33.96 o 
   0   4  13      523.20      895.37     44.52 o 
   1   4  13      938.77     1018.00     41.39 o 
   2   4  13     2094.08     1906.43     38.57 o 
   3   4  13     1621.48     1579.55     51.49 o 
   4   4  13      282.15      314.94     49.96 o 
   5   4  13      441.69      429.83     16.74 o 
   6   4  13      290.85      343.99     41.74 o 
   7   4  13       88.97      100.34     41.62 o 
   8   4  13       55.72       74.05     48.83 o 
   9   4  13      856.44      982.42    153.61 o 
  10   4  13      646.74      687.42    126.25 o 
 -10   5  13        4.42      132.28     67.95 o 
  -9   5  13       29.11      121.69     66.72 o 
  -8   5  13       68.68      130.23     68.75 o 
  -7   5  13      525.11      478.11     43.87 o 
  -6   5  13       79.51      103.19     34.24 o 
  -5   5  13      120.18      141.11     40.85 o 
  -4   5  13     3295.45     3132.97     75.26 o 
  -3   5  13     5565.34     5601.30    111.99 o 
  -2   5  13     1308.03     1210.31     49.94 o 
  -1   5  13     1445.29     1279.46     53.21 o 
   0   5  13      538.86      546.16     41.43 o 
   1   5  13     5396.60     4969.90     74.42 o 
   2   5  13     1601.16     1474.23     46.73 o 
   3   5  13      575.27      528.85     28.86 o 
   4   5  13      179.22      188.32     32.84 o 
   5   5  13      379.60      475.32     32.24 o 
   6   5  13     5880.57     5859.66    116.82 o 
   7   5  13       47.50       77.98     37.72 o 
   8   5  13        0.80      275.73    135.32 o 
   9   5  13      775.80      731.55    140.26 o 
  10   5  13       47.30      138.44    115.69 o 
 -10   6  13       38.33       97.83     52.78 o 
  -9   6  13      427.41      372.47     68.41 o 
  -8   6  13      111.12      140.76     47.54 o 
  -7   6  13      286.11      311.85     59.84 o 
  -6   6  13     1968.97     1800.98     69.96 o 
  -5   6  13     2928.67     3083.24     82.34 o 
  -4   6  13     2676.45     2448.12     72.91 o 
  -3   6  13       58.91      107.29     28.24 o 
  -2   6  13      568.22      550.39     43.01 o 
  -1   6  13     2504.38     2618.20     69.85 o 
   0   6  13     3950.65     3952.13     75.52 o 
   1   6  13      450.44      496.81     40.48 o 
   2   6  13     7723.35     7800.62    152.84 o 
   3   6  13      996.96      891.89     64.31 o 
   4   6  13     4326.49     4486.59     72.46 o 
   5   6  13     1415.40     1467.26     45.92 o 
   6   6  13      337.43      359.01     41.71 o 
   7   6  13      139.16      227.11    109.24 o 
   8   6  13      498.43      458.39    131.13 o 
   9   6  13       59.15      186.44    134.24 o 
 -10   7  13      308.04      359.54     84.05 o 
  -9   7  13      260.35      254.36     58.97 o 
  -8   7  13     1060.65     1090.35    147.45 o 
  -7   7  13      183.91      130.74     65.22 o 
  -6   7  13     3347.61     3137.88     78.59 o 
  -5   7  13       79.93      146.54     35.77 o 
  -4   7  13     2532.85     2518.44     75.30 o 
  -3   7  13      563.66      496.35     44.60 o 
  -2   7  13      723.50      688.61     50.16 o 
  -1   7  13     2161.98     2123.42     66.63 o 
   0   7  13     1598.53     1700.99     63.57 o 
   1   7  13        9.52       57.23     44.06 o 
   2   7  13     1220.02     1176.46     56.03 o 
   3   7  13     8201.88     8060.51     99.08 o 
   4   7  13     1051.41     1022.20     62.96 o 
   5   7  13      401.51      362.92     32.61 o 
   6   7  13     3601.60     3437.36    105.43 o 
   7   7  13      132.13      276.31    145.07 o 
   8   7  13      118.09       36.38     77.91 o 
   9   7  13      353.56      456.44    141.63 o 
  -9   8  13      277.80      273.01     86.91 o 
  -8   8  13     3011.02     2958.76    115.60 o 
  -7   8  13       24.33      186.30     65.83 o 
  -6   8  13       20.35      138.91     76.38 o 
  -5   8  13       78.45      139.39     36.51 o 
  -4   8  13      250.68      283.08     74.16 o 
  -3   8  13     1588.78     1734.54     80.49 o 
  -2   8  13     2060.44     2072.85     70.74 o 
  -1   8  13      295.25      249.29     43.09 o 
   0   8  13      864.75     1027.75     59.28 o 
   1   8  13      127.58      151.83     38.52 o 
   2   8  13      199.65      198.59     32.83 o 
   3   8  13       21.58      184.39     41.76 o 
   4   8  13     1709.28     1713.83     58.28 o 
   5   8  13      324.10      337.59     48.97 o 
   6   8  13      787.78      713.79     67.74 o 
   7   8  13     1561.52     1651.10    169.44 o 
   8   8  13      642.58      952.66    194.32 o 
   9   8  13      391.15      581.67    129.73 o 
  -9   9  13      131.65      205.21     75.55 o 
  -8   9  13      345.72      396.68     74.38 o 
  -7   9  13     1116.47     1042.96    122.75 o 
  -6   9  13      327.84      482.35     71.73 o 
  -5   9  13     1006.58      942.13     83.89 o 
  -4   9  13      267.73      206.06     39.26 o 
  -3   9  13       20.44      150.03     42.21 o 
  -2   9  13      247.40      213.81     39.06 o 
  -1   9  13      964.83      910.05     55.59 o 
   0   9  13      983.82      975.89     52.62 o 
   1   9  13     2016.41     1982.57    109.63 o 
   2   9  13      133.84      177.12     31.44 o 
   3   9  13       27.17      124.16     41.01 o 
   4   9  13       11.57      154.03     49.78 o 
   5   9  13     1273.41     1188.72    119.53 o 
   6   9  13      399.54      301.42     61.30 o 
   7   9  13      826.77      872.81    169.28 o 
   8   9  13      343.85      203.54     93.22 o 
  -8  10  13        4.16      107.93     52.97 o 
  -7  10  13       30.30       35.70     58.15 o 
  -6  10  13      283.71      331.92     67.63 o 
  -5  10  13        6.37       57.45     60.29 o 
  -4  10  13      344.96      320.88     38.10 o 
  -3  10  13      320.79      329.99     41.32 o 
  -2  10  13     1179.43     1186.04     64.73 o 
  -1  10  13      213.85      240.35     40.42 o 
   0  10  13       62.23       35.86     44.01 o 
   1  10  13      102.03       97.32     32.64 o 
   2  10  13      134.05      145.30     32.43 o 
   3  10  13       17.80      200.31     45.14 o 
   4  10  13     1453.14     1497.18     77.02 o 
   5  10  13      494.56      412.58     52.78 o 
   6  10  13      115.62      147.70     51.93 o 
   7  10  13        9.36      149.22     96.96 o 
   8  10  13       60.24      101.60    139.08 o 
  -8  11  13      308.33      324.32     68.97 o 
  -7  11  13       27.11      193.43     61.89 o 
  -6  11  13      480.31      428.54     85.43 o 
  -5  11  13      511.17      565.50     73.21 o 
  -4  11  13     1251.11     1319.83     95.87 o 
  -3  11  13        3.22      100.57     51.18 o 
  -2  11  13       17.79      125.06     59.96 o 
  -1  11  13      161.81      237.69     46.43 o 
   0  11  13     1076.58     1013.27     62.35 o 
   1  11  13     1628.51     1649.34     72.18 o 
   2  11  13      496.59      480.92     45.13 o 
   3  11  13      741.26      676.53     63.90 o 
   4  11  13        3.91      153.36     59.61 o 
   5  11  13      337.21      355.29     51.19 o 
   6  11  13       95.20      152.46     62.98 o 
   7  11  13      507.53      720.62    161.22 o 
  -7  12  13     1516.99     1800.16    106.57 o 
  -6  12  13       63.20      154.21     72.92 o 
  -5  12  13       58.06       68.63     51.43 o 
  -4  12  13      298.08      350.80     66.63 o 
  -3  12  13      614.92      778.18     78.38 o 
  -2  12  13     3364.63     3010.95     90.23 o 
  -1  12  13      134.97      144.25     31.45 o 
   0  12  13     3262.76     3312.28     98.31 o 
   1  12  13        0.11      121.71     49.01 o 
   2  12  13        7.67       52.74     40.30 o 
   3  12  13      349.34      400.65     58.66 o 
   4  12  13      189.99      180.44     50.37 o 
   5  12  13       51.75       96.03     34.61 o 
   6  12  13        8.07      218.08    123.93 o 
   7  12  13      143.26      282.08    124.23 o 
  -6  13  13      393.74      501.20     75.19 o 
  -5  13  13      153.12      140.62     44.54 o 
  -4  13  13      374.77      392.13     75.33 o 
  -3  13  13      490.72      671.82     81.06 o 
  -2  13  13      222.89      322.01     58.80 o 
  -1  13  13      487.64      444.76     53.15 o 
   0  13  13      543.15      493.45     54.84 o 
   1  13  13     3624.22     3969.80    129.06 o 
   2  13  13     1683.06     1712.96     93.21 o 
   3  13  13        1.25      115.23     57.50 o 
   4  13  13      119.40      129.80     45.67 o 
   5  13  13       18.19      105.00     41.66 o 
   6  13  13      332.80      343.93    128.08 o 
  -5  14  13      166.25      197.46     68.24 o 
  -4  14  13        4.56      147.11     73.00 o 
  -3  14  13        8.12       94.04     55.60 o 
  -2  14  13        0.10      198.95     71.36 o 
  -1  14  13     1479.95     1407.11    106.99 o 
   0  14  13       16.21      119.89     43.87 o 
   1  14  13       14.34      112.31     48.44 o 
   2  14  13      376.55      264.21     51.94 o 
   3  14  13      272.51      294.51     49.85 o 
   4  14  13      284.38      493.21     68.70 o 
   5  14  13       59.40      110.66     52.76 o 
  -4  15  13      148.82      186.24     52.87 o 
  -3  15  13      716.34      745.57     85.47 o 
  -2  15  13       95.59      116.14     41.58 o 
  -1  15  13       59.34      150.47     65.78 o 
   0  15  13       60.93      203.33     75.85 o 
   1  15  13      521.71      608.14    107.40 o 
   2  15  13     1389.63     1500.24     92.29 o 
   3  15  13      335.61      443.67     67.02 o 
   0  16  13      806.22      910.35    105.49 o 
 -10   0  14      115.84      170.64     79.51 o 
  -8   0  14      719.19      921.03     91.87 o 
  -6   0  14      132.97      136.68     52.23 o 
  -4   0  14     8416.63     8467.16    362.00 o 
  -2   0  14      105.59       89.57     34.01 o 
   0   0  14    13099.78    12410.91    224.94 o 
   2   0  14     5049.95     5772.76    108.96 o 
   4   0  14      843.79      712.59     96.09 o 
   6   0  14     1439.17     1369.72    122.27 o 
   8   0  14       42.50      103.35    100.39 o 
  10   0  14        5.92      219.68    110.26 o 
 -11   1  14      343.58      414.57     55.77 o 
 -10   1  14      453.62      582.87     76.82 o 
  -9   1  14        1.15      164.18     59.26 o 
  -8   1  14      345.15      344.75     47.04 o 
  -7   1  14      204.14      146.37     32.92 o 
  -6   1  14     5895.81     5597.85    118.60 o 
  -5   1  14     4531.43     4336.59     87.70 o 
  -4   1  14      416.52      345.29     42.96 o 
  -3   1  14     1143.37     1123.68     51.00 o 
  -2   1  14      372.63      489.52     59.76 o 
  -1   1  14      637.07      540.33     35.97 o 
   0   1  14      793.20      980.54     38.41 o 
   1   1  14    17525.71    17300.30     77.94 o 
   2   1  14     3120.49     2700.14     36.41 o 
   3   1  14      696.13      615.47     54.04 o 
   4   1  14     6898.62     7006.57    137.02 o 
   5   1  14      365.84      445.67     64.64 o 
   6   1  14     1408.86     1535.86     94.39 o 
   7   1  14        4.45       83.76     72.07 o 
   8   1  14      293.09      428.80     72.68 o 
   9   1  14       28.60       78.00     47.23 o 
  10   1  14        3.38       95.58     85.22 o 
 -10   2  14       22.62      127.39     57.20 o 
  -9   2  14     2875.51     2709.74     83.23 o 
  -8   2  14       49.67      100.07     37.42 o 
  -7   2  14      168.53      197.11     38.89 o 
  -6   2  14      644.71      561.57     46.28 o 
  -5   2  14     1196.28     1463.00     67.07 o 
  -4   2  14      798.51      739.89     86.08 o 
  -3   2  14      467.03      500.24     59.47 o 
  -2   2  14     2709.97     3003.81     63.88 o 
  -1   2  14     1435.21     1497.00     48.95 o 
   0   2  14      544.45      768.21     49.25 o 
   1   2  14     1469.77     1548.36     31.87 o 
   2   2  14        1.89       59.81     26.81 o 
   3   2  14      850.96      757.96     20.67 o 
   4   2  14      513.71      425.45     54.13 o 
   5   2  14     4824.13     4708.86    195.61 o 
   6   2  14        0.66       67.05    143.25 o 
   7   2  14      136.18      242.19     70.74 o 
   8   2  14      812.87      714.67     83.58 o 
   9   2  14      260.17      366.87     64.47 o 
  10   2  14      289.55      244.88     86.73 o 
 -10   3  14     1149.86      997.46     78.34 o 
  -9   3  14      432.39      457.46     50.79 o 
  -8   3  14       98.31      186.02     80.45 o 
  -7   3  14     2169.08     2191.64     83.85 o 
  -6   3  14     2195.99     2089.72     70.80 o 
  -5   3  14     4504.73     4613.30     98.15 o 
  -4   3  14      225.28      265.18     40.43 o 
  -3   3  14      221.36      313.39     42.29 o 
  -2   3  14      223.87      227.04     31.72 o 
  -1   3  14      938.51      792.18     43.22 o 
   0   3  14       28.49       87.36     30.14 o 
   1   3  14     1818.52     1663.11     38.28 o 
   2   3  14      976.64      928.03     34.60 o 
   3   3  14     7461.63     7389.13     63.43 o 
   4   3  14      628.17      596.04     25.41 o 
   5   3  14      237.77      294.05     41.30 o 
   6   3  14      150.90      160.80     63.75 o 
   7   3  14      481.90      630.69    115.64 o 
   8   3  14      224.22      253.64     72.96 o 
   9   3  14      350.15      519.57    126.51 o 
  10   3  14      832.45     1045.96    147.51 o 
 -10   4  14      198.34      144.74     45.79 o 
  -9   4  14       58.29      117.35     64.23 o 
  -8   4  14     4341.11     4525.64    126.18 o 
  -7   4  14       55.34      111.24     34.98 o 
  -6   4  14       99.41      115.30     32.08 o 
  -5   4  14     1045.59     1075.94     58.30 o 
  -4   4  14     3156.33     3359.17    107.61 o 
  -3   4  14     1723.28     1715.35     64.86 o 
  -2   4  14     2244.92     2402.88     79.48 o 
  -1   4  14      500.68      688.45     46.72 o 
   0   4  14    12406.01    12889.20    104.27 o 
   1   4  14      775.82      734.66     39.83 o 
   2   4  14      137.93      155.48     16.96 o 
   3   4  14      238.47      239.03     18.48 o 
   4   4  14     8980.86     8699.55     74.05 o 
   5   4  14      212.03      205.09     18.81 o 
   6   4  14       74.31      118.72     78.24 o 
   7   4  14     2070.41     2097.00     97.55 o 
   8   4  14       45.23      115.13     49.65 o 
   9   4  14      207.73      279.13    114.64 o 
  10   4  14        4.20      141.10    122.10 o 
 -10   5  14      891.56      891.54     87.85 o 
  -9   5  14       23.20      163.92     70.99 o 
  -8   5  14      306.06      203.92     52.96 o 
  -7   5  14     1108.83      903.48     62.24 o 
  -6   5  14     1049.68     1000.45     94.95 o 
  -5   5  14       25.81       81.07     53.98 o 
  -4   5  14      231.68      167.60     34.15 o 
  -3   5  14     2100.00     2287.86     72.52 o 
  -2   5  14     1412.10     1546.20     57.19 o 
  -1   5  14      155.88      223.91     41.53 o 
   0   5  14       35.39       45.71     28.96 o 
   1   5  14     3313.22     3374.44     64.80 o 
   2   5  14     2074.16     2088.18     53.98 o 
   3   5  14      554.00      521.19     29.44 o 
   4   5  14     2963.91     3021.15     61.69 o 
   5   5  14      421.73      398.97     26.51 o 
   6   5  14       38.97      108.42     59.71 o 
   7   5  14      146.78      131.19    177.56 o 
   8   5  14     3597.95     3892.10    214.34 o 
   9   5  14      740.83      970.03    157.43 o 
  10   5  14      785.33      970.41    147.86 o 
 -10   6  14       18.33      130.63     66.77 o 
  -9   6  14      416.90      524.55     68.26 o 
  -8   6  14      130.87      154.33     54.95 o 
  -7   6  14     1958.03     1838.56     98.12 o 
  -6   6  14     1478.48     1330.22     80.34 o 
  -5   6  14      320.51      322.62     42.78 o 
  -4   6  14     7066.60     7144.93    111.58 o 
  -3   6  14      499.39      510.57     95.62 o 
  -2   6  14      537.81      557.50     44.29 o 
  -1   6  14     1827.45     1668.45     62.67 o 
   0   6  14     4233.33     4327.13     80.39 o 
   1   6  14        3.85       74.88     48.17 o 
   2   6  14     3374.74     3244.40     67.30 o 
   3   6  14     1906.98     2046.07     57.64 o 
   4   6  14      310.67      264.81     29.61 o 
   5   6  14     1043.91      934.65     38.83 o 
   6   6  14      670.21      869.22     81.01 o 
   7   6  14       21.11      117.58    138.23 o 
   8   6  14      846.16      975.11    166.30 o 
   9   6  14      474.92      468.82    141.74 o 
  -9   7  14      306.37      292.43     96.07 o 
  -8   7  14       13.74      137.14     74.93 o 
  -7   7  14       67.03      118.75     54.45 o 
  -6   7  14     1290.08     1197.96     93.82 o 
  -5   7  14     1125.91     1174.97     59.86 o 
  -4   7  14      165.14      162.41     38.02 o 
  -3   7  14      704.04      649.04     55.45 o 
  -2   7  14     1101.49     1077.66     57.21 o 
  -1   7  14     1102.73     1009.72     56.18 o 
   0   7  14      514.38      491.53     42.01 o 
   1   7  14     1285.33     1202.63     53.99 o 
   2   7  14      503.99      454.76     42.43 o 
   3   7  14      216.46      216.08     30.81 o 
   4   7  14       82.84       59.09     23.19 o 
   5   7  14     1403.85     1479.27     49.13 o 
   6   7  14      111.77      131.47     85.30 o 
   7   7  14     2111.03     2050.93    172.93 o 
   8   7  14      206.96      119.72     84.53 o 
   9   7  14       14.10      119.96     92.19 o 
  -9   8  14        8.74      115.51     65.49 o 
  -8   8  14     3036.40     2939.99    120.01 o 
  -7   8  14       12.49      114.05     64.87 o 
  -6   8  14     2140.85     1919.67    103.56 o 
  -5   8  14     1981.75     2136.79    120.15 o 
  -4   8  14     1712.94     1614.44     62.70 o 
  -3   8  14     1970.91     1840.09     68.78 o 
  -2   8  14      391.11      356.75     43.10 o 
  -1   8  14        3.33       59.16     38.51 o 
   0   8  14     1834.66     1750.30    106.18 o 
   1   8  14      345.83      394.14     42.23 o 
   2   8  14       12.78      176.15     47.55 o 
   3   8  14     2012.52     1848.73     60.57 o 
   4   8  14     1005.01     1029.37     72.87 o 
   5   8  14        7.67      106.18     38.01 o 
   6   8  14      292.92      772.32    169.31 o 
   7   8  14     1926.62     1919.61    190.29 o 
   8   8  14      126.92      386.29    145.02 o 
   9   8  14      659.68      419.54    118.74 o 
  -9   9  14      773.74      701.11     78.44 o 
  -8   9  14        1.15       36.52     60.59 o 
  -7   9  14     1002.55     1082.27    132.67 o 
  -6   9  14     1109.97     1022.15     83.30 o 
  -5   9  14      426.44      458.73     70.38 o 
  -4   9  14       62.46      122.69     48.65 o 
  -3   9  14      830.36      806.46     58.36 o 
  -2   9  14       24.60       53.52     28.18 o 
  -1   9  14      691.43      781.19     58.19 o 
   0   9  14     4359.32     4292.04     89.45 o 
   1   9  14      500.73      562.83     46.92 o 
   2   9  14      515.23      652.87     80.64 o 
   3   9  14       69.84      126.84     34.92 o 
   4   9  14       45.14      111.81     29.71 o 
   5   9  14     2104.50     2005.01    153.57 o 
   6   9  14      480.68      686.37    145.79 o 
   7   9  14       80.08      -14.98     96.99 o 
   8   9  14     1576.59     1434.16    177.10 o 
  -8  10  14      459.83      494.32     72.28 o 
  -7  10  14      133.50      137.64     52.69 o 
  -6  10  14       30.42      124.84     61.32 o 
  -5  10  14       17.76      119.90     78.95 o 
  -4  10  14     1904.78     1913.47     70.44 o 
  -3  10  14      155.19      166.82     40.11 o 
  -2  10  14       10.53       64.81     38.59 o 
  -1  10  14     1164.56     1207.93     65.18 o 
   0  10  14     1815.36     1814.73     72.35 o 
   1  10  14       45.38      113.54     37.12 o 
   2  10  14      584.00      608.43     50.25 o 
   3  10  14       40.84       79.14     36.88 o 
   4  10  14     1873.06     2068.35     87.36 o 
   5  10  14      891.66      863.26     61.10 o 
   6  10  14        2.15       56.44    105.06 o 
   7  10  14      104.34      199.26    137.23 o 
   8  10  14      354.04      430.63    113.87 o 
  -7  11  14        7.70       96.16     56.54 o 
  -6  11  14      712.99      637.62     76.39 o 
  -5  11  14      323.95      449.85     69.54 o 
  -4  11  14      701.18      755.06     78.71 o 
  -3  11  14     1310.90     1326.52    115.72 o 
  -2  11  14     4136.33     4250.82    100.91 o 
  -1  11  14      514.44      624.88     55.97 o 
   0  11  14       47.35      136.80     52.15 o 
   1  11  14       26.66       87.10     50.31 o 
   2  11  14       19.18       80.28     31.06 o 
   3  11  14        6.32       69.14     51.24 o 
   4  11  14      488.95      608.95     66.41 o 
   5  11  14      794.14      740.64     69.04 o 
   6  11  14      201.81      312.16    123.00 o 
   7  11  14      886.92     1229.89    189.61 o 
  -7  12  14       96.64      104.19     56.05 o 
  -6  12  14       44.15      159.93     73.32 o 
  -5  12  14       60.83      126.26     48.88 o 
  -4  12  14      939.61     1041.52     91.09 o 
  -3  12  14      605.56      620.42     74.50 o 
  -2  12  14       17.28       93.65     50.69 o 
  -1  12  14     1242.26     1117.16     66.90 o 
   0  12  14      662.21      816.00     63.31 o 
   1  12  14      284.77      330.34     48.26 o 
   2  12  14      335.63      354.35     52.95 o 
   3  12  14      110.59      264.04     68.88 o 
   4  12  14      596.90      533.57     77.01 o 
   5  12  14      758.44      751.58    126.18 o 
   6  12  14      149.27      307.18    106.07 o 
  -6  13  14       48.48      125.37     70.23 o 
  -5  13  14      488.94      274.52     61.17 o 
  -4  13  14      404.73      451.67     74.28 o 
  -3  13  14     1414.29     1308.14    102.86 o 
  -2  13  14     1494.69     1453.55     93.13 o 
  -1  13  14     1255.12     1319.47     68.64 o 
   0  13  14        2.04      112.01     49.10 o 
   1  13  14      342.37      339.56     45.46 o 
   2  13  14       57.69      219.41     57.70 o 
   3  13  14       20.25      128.84     50.48 o 
   4  13  14       31.58      193.65     57.95 o 
   5  13  14      853.75     1030.07    108.94 o 
  -5  14  14      287.91      323.41     64.20 o 
  -4  14  14     1847.60     2013.23    110.55 o 
  -3  14  14      852.35      868.23     90.14 o 
  -2  14  14       23.14      120.56     56.65 o 
  -1  14  14      153.99      125.25    110.82 o 
   0  14  14     1222.88     1107.20     86.88 o 
   1  14  14      127.15      159.47     45.53 o 
   2  14  14       21.70      144.60     49.36 o 
   3  14  14        7.77       82.61     48.84 o 
   4  14  14      223.49      312.20     56.31 o 
  -3  15  14      334.75      453.21     73.03 o 
  -2  15  14      652.25      654.87     80.90 o 
  -1  15  14     1040.31     1124.18    130.40 o 
   0  15  14      558.48      509.96    185.87 o 
   1  15  14        3.72       79.05     46.29 o 
   2  15  14       13.22      189.03     64.01 o 
   3  15  14       11.94       79.65     40.71 o 
  -9   0  15      113.83      228.46     73.15 o 
  -7   0  15     2951.19     3205.22    265.87 o 
  -5   0  15     1240.07     1127.41     97.43 o 
  -3   0  15     2516.17     2984.91     98.18 o 
  -1   0  15     1763.20     1981.13     84.13 o 
   1   0  15     5561.82     5938.38    142.04 o 
   3   0  15     6761.25     6823.67    198.57 o 
   5   0  15      341.73      415.38     91.16 o 
   7   0  15      830.98      873.52    128.09 o 
 -10   1  15      377.20      327.70     47.24 o 
  -9   1  15     2473.81     2436.66     88.29 o 
  -8   1  15     2832.88     2753.25     91.25 o 
  -7   1  15       56.76      116.43     55.99 o 
  -6   1  15      295.97      261.51     40.07 o 
  -5   1  15     1485.20     1558.61     67.87 o 
  -4   1  15      283.09      258.01     40.98 o 
  -3   1  15        5.48       71.62     43.07 o 
  -2   1  15    12174.94    12295.57    169.15 o 
  -1   1  15    14704.69    14291.61    136.08 o 
   0   1  15      346.87      302.72     33.28 o 
   1   1  15     1486.61     1398.52     84.99 o 
   2   1  15     8633.66     8841.60     52.78 o 
   3   1  15     8301.09     8139.83    163.10 o 
   4   1  15      521.66      493.71     66.74 o 
   5   1  15       42.23      158.21     73.81 o 
   6   1  15        1.68      121.97     74.29 o 
   7   1  15      487.41      323.02     60.76 o 
   8   1  15      823.20      923.55    302.26 o 
   9   1  15      440.79      361.91     61.07 o 
  10   1  15       50.78       60.00     50.66 o 
 -10   2  15      951.05      917.88    128.21 o 
  -9   2  15       12.56       89.22     49.46 o 
  -8   2  15       46.47      114.25     47.67 o 
  -7   2  15       42.01       87.43     55.94 o 
  -6   2  15     1495.02     1388.11     64.21 o 
  -5   2  15      657.78      679.82     53.63 o 
  -4   2  15     1313.57     1375.10     68.47 o 
  -3   2  15      513.52      422.67     45.82 o 
  -2   2  15    10401.59    10415.98    105.72 o 
  -1   2  15      573.93      511.21     35.48 o 
   0   2  15     5145.00     4996.42     70.83 o 
   1   2  15     1722.77     1755.37     46.37 o 
   2   2  15     1655.91     1605.46     29.31 o 
   3   2  15      195.41      177.40     13.55 o 
   4   2  15      416.81      464.00     66.35 o 
   5   2  15      589.78      562.21     66.36 o 
   6   2  15      621.53      694.41     78.66 o 
   7   2  15      457.37      414.67     86.52 o 
   8   2  15      168.31      100.46     52.85 o 
   9   2  15      217.77      213.53     62.31 o 
  10   2  15       11.95       93.64    100.68 o 
 -10   3  15     1938.80     1918.92    142.88 o 
  -9   3  15      924.58      961.31     64.34 o 
  -8   3  15       96.87       91.08     30.21 o 
  -7   3  15      303.80      418.17     51.83 o 
  -6   3  15      456.98      461.73     53.74 o 
  -5   3  15        1.29       85.29     49.54 o 
  -4   3  15      734.92      697.68     53.45 o 
  -3   3  15      654.67      746.00     52.46 o 
  -2   3  15      541.81      583.38     43.08 o 
  -1   3  15    11527.17    12705.42    132.99 o 
   0   3  15     5293.97     5245.18     74.76 o 
   1   3  15      597.60      561.91     35.21 o 
   2   3  15      655.88      720.58     25.55 o 
   3   3  15      542.13      447.26     37.51 o 
   4   3  15     7476.90     7491.74     99.19 o 
   5   3  15        0.95       49.33     37.83 o 
   6   3  15      252.15      239.90    122.91 o 
   7   3  15        8.05       52.98    166.21 o 
   8   3  15      871.51      838.17     74.32 o 
   9   3  15      372.44      447.67    113.51 o 
  10   3  15       71.18       29.05     84.97 o 
 -10   4  15      132.10      128.36     66.29 o 
  -9   4  15      345.93      515.15    130.01 o 
  -8   4  15       18.08       82.42     41.95 o 
  -7   4  15      786.97      838.99     60.11 o 
  -6   4  15     1722.23     1664.51     74.32 o 
  -5   4  15      217.80      158.30     37.25 o 
  -4   4  15      461.02      388.32     53.21 o 
  -3   4  15      235.05      313.59     38.51 o 
  -2   4  15     4782.08     5133.72     81.44 o 
  -1   4  15     1701.51     1364.45     52.91 o 
   0   4  15     1476.98     1607.93     54.86 o 
   1   4  15     7450.82     7499.36    119.56 o 
   2   4  15      551.91      626.70     29.63 o 
   3   4  15      651.49      671.87     24.48 o 
   4   4  15       12.87       86.74     23.93 o 
   5   4  15      266.50      298.19     28.92 o 
   6   4  15       51.88      146.97     71.23 o 
   7   4  15      525.17      463.91     81.20 o 
   8   4  15        0.25       43.20     33.78 o 
   9   4  15     1243.33     1129.28    141.54 o 
  10   4  15       65.21      271.83     98.57 o 
 -10   5  15       64.76      232.96     67.35 o 
  -9   5  15      382.07      450.05     99.80 o 
  -8   5  15     1346.41     1349.40     92.51 o 
  -7   5  15      422.68      383.34     45.15 o 
  -6   5  15       39.10       84.96     31.04 o 
  -5   5  15     1215.62     1239.06     66.13 o 
  -4   5  15      352.75      358.14     45.03 o 
  -3   5  15      920.27      763.26     50.36 o 
  -2   5  15       75.70      127.37     34.45 o 
  -1   5  15     5308.35     5270.26     86.44 o 
   0   5  15     1961.09     2106.40     61.48 o 
   1   5  15      701.72      786.27     47.15 o 
   2   5  15     1059.15      992.11     44.17 o 
   3   5  15     1833.00     1781.31     51.75 o 
   4   5  15      727.74      678.52     33.99 o 
   5   5  15      792.11      726.25     62.47 o 
   6   5  15        1.17      123.30     70.89 o 
   7   5  15     1392.51     1210.96     85.21 o 
   8   5  15     1112.02     1253.12    158.84 o 
   9   5  15      388.22      237.69     97.46 o 
 -10   6  15      933.89      931.10     90.23 o 
  -9   6  15        0.08      119.10     56.91 o 
  -8   6  15        7.26       71.45     70.33 o 
  -7   6  15     1456.84     1349.25     61.57 o 
  -6   6  15    12154.37    12745.51    144.10 o 
  -5   6  15      745.71      683.96     54.29 o 
  -4   6  15     1395.34     1323.36     60.74 o 
  -3   6  15     4964.72     5389.83    111.15 o 
  -2   6  15     1069.86     1077.31     58.25 o 
  -1   6  15       84.16       96.28     30.75 o 
   0   6  15      976.33      834.32     48.23 o 
   1   6  15      107.54      111.36     26.44 o 
   2   6  15     3220.15     3216.70     69.48 o 
   3   6  15      905.84      930.82     45.29 o 
   4   6  15        1.52       54.92     38.01 o 
   5   6  15     3427.75     3135.57    120.13 o 
   6   6  15       26.67      132.78     67.49 o 
   7   6  15     1871.74     2277.27    206.29 o 
   8   6  15      725.17      666.19    119.49 o 
   9   6  15       22.07       94.22     69.84 o 
  -9   7  15        0.56      121.40     59.60 o 
  -8   7  15      274.16      219.77     55.51 o 
  -7   7  15      413.51      454.53     68.17 o 
  -6   7  15       37.68      109.02     42.83 o 
  -5   7  15       10.45      182.29     55.05 o 
  -4   7  15        6.75      113.09     41.12 o 
  -3   7  15     1124.51     1098.53     58.93 o 
  -2   7  15       14.76       89.30     34.55 o 
  -1   7  15      435.35      478.87     47.49 o 
   0   7  15       38.27      142.75     40.06 o 
   1   7  15      538.46      551.78     43.20 o 
   2   7  15      247.98      244.92     34.88 o 
   3   7  15      548.15      562.08     60.86 o 
   4   7  15      173.78      158.82     27.10 o 
   5   7  15      592.01      596.43     39.78 o 
   6   7  15       34.02      143.70    134.98 o 
   7   7  15      171.38      253.81    153.59 o 
   8   7  15     1336.98     1377.49    170.73 o 
   9   7  15      108.39       79.42     85.98 o 
  -9   8  15       65.58      131.52     54.08 o 
  -8   8  15      145.64      125.74     55.77 o 
  -7   8  15     1566.27     1752.86    107.47 o 
  -6   8  15     1289.75     1273.97    135.54 o 
  -5   8  15       80.30      131.45     47.67 o 
  -4   8  15      533.14      530.17     50.73 o 
  -3   8  15     5550.23     5457.32    101.04 o 
  -2   8  15      991.82      980.42     63.21 o 
  -1   8  15        0.18       95.42     40.58 o 
   0   8  15       70.16       83.45     27.87 o 
   1   8  15      279.11      216.64     33.52 o 
   2   8  15      160.96      172.97     32.35 o 
   3   8  15      120.25      125.21     37.79 o 
   4   8  15     5112.60     4967.92     85.32 o 
   5   8  15        6.20       81.87     36.09 o 
   6   8  15      544.27      691.99    146.60 o 
   7   8  15     1074.70     1269.78    194.02 o 
   8   8  15        0.01       80.95     71.45 o 
  -8   9  15        6.66      146.53     63.64 o 
  -7   9  15      932.33      871.03     81.92 o 
  -6   9  15       57.58      138.51     60.87 o 
  -5   9  15     1582.46     1621.56     97.28 o 
  -4   9  15     1536.05     1384.19     75.31 o 
  -3   9  15        2.04      118.09     57.41 o 
  -2   9  15     1210.69     1297.35     63.17 o 
  -1   9  15      135.31      152.62     35.53 o 
   0   9  15      285.96      335.41     43.94 o 
   1   9  15       34.47      104.22     50.05 o 
   2   9  15        0.86       78.13     38.48 o 
   3   9  15     2210.40     2186.87     67.36 o 
   4   9  15      315.76      302.42     37.26 o 
   5   9  15       57.13      156.77     44.98 o 
   6   9  15      172.84       23.04    132.03 o 
   7   9  15     1596.10     1882.45    241.19 o 
   8   9  15       57.57       44.33    130.28 o 
  -8  10  15      530.96      496.82     77.26 o 
  -7  10  15      799.98      532.83     77.19 o 
  -6  10  15       24.23      199.23     73.09 o 
  -5  10  15      519.26      615.44     79.85 o 
  -4  10  15        0.27       83.20     54.39 o 
  -3  10  15      392.04      496.14     54.29 o 
  -2  10  15     2076.08     2117.62     80.47 o 
  -1  10  15      383.83      371.83     60.35 o 
   0  10  15     1502.22     1336.91     68.95 o 
   1  10  15      412.21      381.13     47.16 o 
   2  10  15     1563.89     1726.58     69.18 o 
   3  10  15      478.68      583.85     53.55 o 
   4  10  15      632.33      548.99     53.59 o 
   5  10  15     3414.15     3618.56    136.01 o 
   6  10  15      478.95      576.11    148.89 o 
   7  10  15      339.99      244.06    114.22 o 
  -7  11  15       15.03      136.17     82.27 o 
  -6  11  15      473.65      501.35     70.33 o 
  -5  11  15     3246.79     3579.90    138.48 o 
  -4  11  15      284.41      203.74     49.44 o 
  -3  11  15       14.47      131.21     56.40 o 
  -2  11  15      211.32      306.23     46.27 o 
  -1  11  15        2.01      220.13     57.23 o 
   0  11  15       55.27      164.50     43.69 o 
   1  11  15      114.53      110.07     35.08 o 
   2  11  15      181.20      264.19     43.96 o 
   3  11  15       18.96      160.41     63.81 o 
   4  11  15      925.10      935.33     68.23 o 
   5  11  15       36.50      223.53     75.38 o 
   6  11  15        7.19      112.65    114.14 o 
   7  11  15       44.54      160.85     86.90 o 
  -6  12  15     1078.64      980.66     83.56 o 
  -5  12  15       38.99      141.75     59.27 o 
  -4  12  15       14.01       60.89     57.71 o 
  -3  12  15      253.48      230.51     55.00 o 
  -2  12  15     2613.14     2683.04     87.69 o 
  -1  12  15       31.34       64.10     49.00 o 
   0  12  15      943.54      999.75     69.62 o 
   1  12  15      496.19      466.66     51.00 o 
   2  12  15       75.46      123.77     41.90 o 
   3  12  15       25.49       95.07     43.69 o 
   4  12  15     1894.14     1861.36     87.86 o 
   5  12  15       11.50      110.04     61.29 o 
   6  12  15     1950.65     2075.98    209.89 o 
  -6  13  15       39.67      264.56     94.50 o 
  -5  13  15     1382.89     1529.09    103.59 o 
  -4  13  15      919.80      914.84    200.69 o 
  -3  13  15      153.18      220.49     70.53 o 
  -2  13  15        7.83       83.19     46.45 o 
  -1  13  15      369.15      375.37     48.18 o 
   0  13  15      591.57      692.18     57.26 o 
   1  13  15      909.32      926.61     62.70 o 
   2  13  15       56.43       71.73     38.85 o 
   3  13  15      240.62      278.71     50.48 o 
   4  13  15      135.01      169.92     51.83 o 
   5  13  15     1291.00     1130.17    162.80 o 
  -4  14  15      718.12      661.10     78.69 o 
  -3  14  15     1104.70     1022.69     87.43 o 
  -2  14  15      108.46      209.81     57.64 o 
  -1  14  15      176.54       74.12     43.83 o 
   0  14  15        2.09      103.03     50.30 o 
   1  14  15     1145.70      948.55     99.72 o 
   2  14  15        0.33      115.49     65.79 o 
   3  14  15        1.17      170.14     59.72 o 
   4  14  15      343.34      280.48     81.64 o 
  -3  15  15       54.77      162.46     69.44 o 
  -2  15  15      293.95      231.13     59.45 o 
  -1  15  15     1070.09     1050.07    109.59 o 
   0  15  15       27.14      144.63     67.50 o 
   1  15  15      379.94      348.49     82.32 o 
   2  15  15       12.28      135.72     59.63 o 
 -10   0  16      738.20      945.50    242.58 o 
  -8   0  16     4025.36     3896.00    148.95 o 
  -6   0  16     6076.77     6603.87    214.15 o 
  -4   0  16        5.49       40.04     76.32 o 
  -2   0  16    12585.77    13380.86    181.83 o 
   0   0  16      700.68      786.44    138.36 o 
   2   0  16     4214.94     4132.19    100.70 o 
   4   0  16     2197.13     2287.50    143.87 o 
   6   0  16     2898.74     2904.80    168.94 o 
   8   0  16      231.74      330.39     99.29 o 
  10   0  16      185.13      307.50     79.62 o 
 -10   1  16      421.90      417.29     74.17 o 
  -9   1  16        0.69       48.54     41.91 o 
  -8   1  16       31.60      192.30     67.25 o 
  -7   1  16      331.09      434.19     52.42 o 
  -6   1  16     1097.97     1053.34     74.17 o 
  -5   1  16     2406.23     2241.44     72.32 o 
  -4   1  16     2000.63     2261.76     76.10 o 
  -3   1  16     7587.39     7891.61    107.38 o 
  -2   1  16     1695.20     1521.55     56.03 o 
  -1   1  16     1569.21     1441.08     69.59 o 
   0   1  16        5.81       34.13     31.07 o 
   1   1  16      503.07      622.10     31.19 o 
   2   1  16     1224.54     1133.10     38.12 o 
   3   1  16     2106.21     2020.35     61.51 o 
   4   1  16      915.25      726.03     71.27 o 
   5   1  16     2003.24     2135.61    104.74 o 
   6   1  16     1499.64     1455.04    108.97 o 
   7   1  16       13.01       94.17     76.59 o 
   8   1  16     1582.20     1681.78    110.06 o 
   9   1  16      410.67      417.28    105.65 o 
  10   1  16      608.78      567.20    111.70 o 
 -10   2  16      104.92      131.77     56.40 o 
  -9   2  16     1116.13     1006.61     67.16 o 
  -8   2  16       34.29      111.01     37.49 o 
  -7   2  16     1169.47     1121.34     67.08 o 
  -6   2  16      244.60      241.61     42.74 o 
  -5   2  16     1341.52     1191.36     61.33 o 
  -4   2  16       83.05      170.54     40.51 o 
  -3   2  16     2857.24     3057.89     83.72 o 
  -2   2  16      487.08      422.85     35.56 o 
  -1   2  16     9370.93     9735.43     99.35 o 
   0   2  16       21.48       87.88     38.53 o 
   1   2  16      870.72      743.99     36.63 o 
   2   2  16     2945.20     2827.56     37.82 o 
   3   2  16     2378.28     2336.87     30.55 o 
   4   2  16      353.82      275.58     52.26 o 
   5   2  16      540.28      611.06    112.74 o 
   6   2  16       70.68       40.04     54.69 o 
   7   2  16     3297.42     3472.11    121.19 o 
   8   2  16      124.68      105.60     40.54 o 
   9   2  16      177.59      184.46     51.69 o 
  10   2  16        0.45      149.02    101.89 o 
 -10   3  16      696.49      450.82     58.86 o 
  -9   3  16      331.26      331.09     46.73 o 
  -8   3  16        5.32       82.68     40.86 o 
  -7   3  16       76.26      119.19     38.06 o 
  -6   3  16      533.04      588.42     58.20 o 
  -5   3  16      227.10      244.09     42.61 o 
  -4   3  16        2.09       93.26     45.07 o 
  -3   3  16    14081.93    13756.70    137.82 o 
  -2   3  16     6560.31     6488.96     93.57 o 
  -1   3  16     2593.75     2381.90     60.10 o 
   0   3  16       49.19      191.39     47.65 o 
   1   3  16     4968.80     5054.14     81.88 o 
   2   3  16     2162.39     2083.67     36.60 o 
   3   3  16      998.30      982.21     25.15 o 
   4   3  16     1440.46     1339.61     40.20 o 
   5   3  16     1141.93      947.01     79.04 o 
   6   3  16     1195.91     1110.40    194.73 o 
   7   3  16       86.50       99.64     63.25 o 
   8   3  16      123.10      111.10     53.24 o 
   9   3  16      803.75      699.28    131.28 o 
  10   3  16     1153.60     1315.71    154.83 o 
 -10   4  16      967.48      967.36     84.39 o 
  -9   4  16        2.21      121.21     71.09 o 
  -8   4  16        2.69      109.44     45.98 o 
  -7   4  16       29.14       78.46     47.76 o 
  -6   4  16     1533.99     1451.16     70.97 o 
  -5   4  16       20.13       60.56     45.77 o 
  -4   4  16     1701.00     1793.99     70.85 o 
  -3   4  16      255.64      223.86     42.53 o 
  -2   4  16     9217.54     9052.51    103.48 o 
  -1   4  16       54.47      107.21     32.73 o 
   0   4  16     4734.89     4498.85     74.97 o 
   1   4  16     1377.05     1501.03     52.60 o 
   2   4  16     2928.07     2834.79     58.07 o 
   3   4  16     5008.17     4892.06     61.25 o 
   4   4  16     5142.80     4711.11     60.15 o 
   5   4  16     6717.34     6425.93    248.43 o 
   6   4  16       87.87       82.44     42.26 o 
   7   4  16     1493.50     1572.74    121.04 o 
   8   4  16       61.15       56.80    107.00 o 
   9   4  16       50.52      -19.52    125.64 o 
 -10   5  16       98.69      131.25     67.85 o 
  -9   5  16      295.80      444.80     86.34 o 
  -8   5  16     1381.78     1500.63     96.69 o 
  -7   5  16        6.70       99.33     56.49 o 
  -6   5  16      240.16      250.37     45.03 o 
  -5   5  16      143.97      119.72     43.56 o 
  -4   5  16      202.47      260.10     34.96 o 
  -3   5  16      182.13      259.04     45.32 o 
  -2   5  16      554.01      506.56     46.80 o 
  -1   5  16      348.80      366.57     38.67 o 
   0   5  16     1187.71     1174.37     52.53 o 
   1   5  16      161.24      246.36     43.08 o 
   2   5  16     1045.00     1045.30     45.58 o 
   3   5  16       84.61      155.53     26.78 o 
   4   5  16     1463.61     1351.59     42.90 o 
   5   5  16      154.79      143.10     28.33 o 
   6   5  16       67.85       70.23     58.76 o 
   7   5  16      539.08      647.36    115.76 o 
   8   5  16      874.16     1082.00    153.42 o 
   9   5  16      131.46      383.89    115.66 o 
  -9   6  16      231.59       87.14     59.99 o 
  -8   6  16       70.05      151.75     78.44 o 
  -7   6  16       26.90       99.84     45.82 o 
  -6   6  16      121.74      211.52     49.08 o 
  -5   6  16     3578.03     3507.93     91.79 o 
  -4   6  16      452.84      480.50     57.56 o 
  -3   6  16     1333.03     1177.37     57.48 o 
  -2   6  16       45.52      125.39     37.97 o 
  -1   6  16       35.02       87.96     38.58 o 
   0   6  16      364.18      356.83     39.97 o 
   1   6  16     1491.90     1494.19     56.23 o 
   2   6  16     4049.31     4239.04     76.17 o 
   3   6  16      712.52      798.01     46.07 o 
   4   6  16      881.44      822.06     49.25 o 
   5   6  16      452.05      444.07     41.34 o 
   6   6  16      378.25      390.17     59.09 o 
   7   6  16     2991.80     3130.77    208.62 o 
   8   6  16       21.31       51.01    133.28 o 
   9   6  16      101.88      217.50    114.51 o 
  -9   7  16       19.28      132.65     65.82 o 
  -8   7  16        3.71       -8.27     58.74 o 
  -7   7  16     5134.10     5040.13    208.03 o 
  -6   7  16      647.99      663.80     58.67 o 
  -5   7  16     4384.62     4185.90    136.57 o 
  -4   7  16      113.88      144.11     40.54 o 
  -3   7  16     1785.39     1755.50     69.89 o 
  -2   7  16       11.73      134.30     52.65 o 
  -1   7  16      654.15      622.52     82.04 o 
   0   7  16      359.58      321.28     38.45 o 
   1   7  16      424.53      493.50     44.19 o 
   2   7  16      163.10      181.44     33.73 o 
   3   7  16     1214.11     1388.79     57.29 o 
   4   7  16     1445.39     1269.76     48.03 o 
   5   7  16      992.94      953.85     64.96 o 
   6   7  16        4.05      314.05    133.96 o 
   7   7  16     1044.25      902.51    155.90 o 
   8   7  16       13.20       -8.05    138.88 o 
   9   7  16       57.72      143.49    122.58 o 
  -9   8  16       10.45       74.79     58.96 o 
  -8   8  16      664.86      539.17     68.68 o 
  -7   8  16      159.44      142.90     50.87 o 
  -6   8  16     1983.93     2004.64    111.69 o 
  -5   8  16      795.61      878.21     67.68 o 
  -4   8  16       13.45      137.65     51.80 o 
  -3   8  16        6.03      112.61     53.04 o 
  -2   8  16     1393.79     1402.15     65.43 o 
  -1   8  16      259.55      354.46     51.10 o 
   0   8  16     1340.92     1293.50     59.84 o 
   1   8  16      681.49      742.95     53.42 o 
   2   8  16      606.64      720.08     53.49 o 
   3   8  16     1391.68     1403.29     56.94 o 
   4   8  16       37.47       56.20     55.58 o 
   5   8  16       13.12      157.79     53.20 o 
   6   8  16     1214.40     1085.33    154.14 o 
   7   8  16      128.58      162.04     77.07 o 
   8   8  16      807.36     1160.74    166.13 o 
  -8   9  16     1195.07     1035.87     92.59 o 
  -7   9  16      801.69      701.35    143.91 o 
  -6   9  16       10.05      111.75     57.53 o 
  -5   9  16      235.96      205.75     69.80 o 
  -4   9  16       14.20       80.51     52.84 o 
  -3   9  16     1408.15     1393.01     79.58 o 
  -2   9  16      720.14      678.95     62.75 o 
  -1   9  16       31.81      110.81     36.21 o 
   0   9  16     5590.85     5349.35    103.93 o 
   1   9  16     1273.58     1185.32     60.66 o 
   2   9  16      744.16      778.05     54.67 o 
   3   9  16        8.01      113.25     52.29 o 
   4   9  16     2689.51     2566.02     69.41 o 
   5   9  16       21.30      159.66     71.66 o 
   6   9  16       60.95      131.37    127.98 o 
   7   9  16        2.43      166.69    135.41 o 
   8   9  16       63.56      128.07    126.24 o 
  -8  10  16       10.56      130.31     57.98 o 
  -7  10  16        9.67       81.11     67.22 o 
  -6  10  16     2017.21     1598.55     97.90 o 
  -5  10  16      159.97      114.55     44.12 o 
  -4  10  16     2154.74     2080.05     81.94 o 
  -3  10  16        0.94       45.70     30.60 o 
  -2  10  16      336.55      435.24     68.08 o 
  -1  10  16     1651.62     1658.80     73.17 o 
   0  10  16       10.50       78.52     38.30 o 
   1  10  16       13.32      107.79     51.14 o 
   2  10  16     2159.94     2106.36     74.82 o 
   3  10  16      345.99      362.31     40.79 o 
   4  10  16     1515.66     1500.38     72.45 o 
   5  10  16       14.09       45.87     65.20 o 
   6  10  16       65.26      209.38    119.54 o 
   7  10  16      929.02      975.68    164.31 o 
  -7  11  16      850.02      948.98     92.66 o 
  -6  11  16       10.36      125.84     65.38 o 
  -5  11  16      156.89      234.82     55.42 o 
  -4  11  16      120.37      250.01     58.23 o 
  -3  11  16      552.17      471.90     83.20 o 
  -2  11  16       18.49      102.03     45.30 o 
  -1  11  16     8261.41     8403.81    203.32 o 
   0  11  16      159.11      166.67     37.79 o 
   1  11  16      459.47      616.27     53.84 o 
   2  11  16     1663.83     1736.05     74.60 o 
   3  11  16      350.42      485.91     61.93 o 
   4  11  16        2.57       85.50     49.70 o 
   5  11  16      502.32      368.04    121.23 o 
   6  11  16       89.79      158.25     82.59 o 
   7  11  16      200.50      414.72    126.57 o 
  -6  12  16       19.67      113.23     70.78 o 
  -5  12  16     1057.89      896.03     90.64 o 
  -4  12  16      105.37       45.10     47.21 o 
  -3  12  16       10.40      179.90     60.79 o 
  -2  12  16       74.66      141.65     43.36 o 
  -1  12  16       85.40      108.28     35.13 o 
   0  12  16      295.91      298.98     56.24 o 
   1  12  16      263.83      295.36     45.17 o 
   2  12  16      437.96      521.48     93.56 o 
   3  12  16     2065.29     2199.11     96.46 o 
   4  12  16       11.38       90.18     49.19 o 
   5  12  16       15.18       58.40     77.87 o 
   6  12  16      101.44      126.36     78.62 o 
  -5  13  16        0.77      103.48     57.25 o 
  -4  13  16        3.97       52.65     63.69 o 
  -3  13  16      319.41      380.26     70.36 o 
  -2  13  16      146.92      167.60     48.11 o 
  -1  13  16        7.49      141.71     51.01 o 
   0  13  16      549.44      502.14     53.37 o 
   1  13  16      187.38      165.44     36.48 o 
   2  13  16       38.77      145.87     52.63 o 
   3  13  16      114.14      155.76     50.24 o 
   4  13  16      212.88      212.91     46.41 o 
   5  13  16       85.89      158.11     78.34 o 
  -4  14  16       49.13      163.01     65.28 o 
  -3  14  16      524.85      541.00     75.69 o 
  -2  14  16     1509.88     1494.76     95.45 o 
  -1  14  16      481.89      515.23     89.51 o 
   0  14  16        4.84      220.01     63.36 o 
   1  14  16       34.28      155.86     70.87 o 
   2  14  16     1898.96     1836.59    114.94 o 
   3  14  16       33.24      123.18     57.23 o 
  -2  15  16      191.06      285.25     67.11 o 
  -1  15  16      213.60      393.48     67.69 o 
   0  15  16      907.83     1035.03    316.47 o 
   1  15  16     1515.04     1491.80     90.06 o 
  -9   0  17     1030.30     1030.71     96.61 o 
  -7   0  17      495.66      374.73    221.38 o 
  -5   0  17     3101.28     3117.96    126.28 o 
  -3   0  17     6989.09     7237.96    155.26 o 
  -1   0  17      516.83      449.28     59.24 o 
   1   0  17     3672.41     3512.47     90.18 o 
   3   0  17     4406.81     4204.69     48.08 o 
   5   0  17    10404.43    10685.05    261.24 o 
   7   0  17     1266.75     1552.88    144.03 o 
   9   0  17      433.57      452.28     96.85 o 
 -10   1  17       59.62      136.16     54.08 o 
  -9   1  17      430.74      371.28     51.02 o 
  -8   1  17      944.09      924.21     63.92 o 
  -7   1  17     2520.08     2643.56    123.80 o 
  -6   1  17        3.17      134.74     43.94 o 
  -5   1  17      402.15      478.35     49.71 o 
  -4   1  17       51.34       38.89     36.49 o 
  -3   1  17     2397.38     2457.62     71.00 o 
  -2   1  17      166.45      146.86     32.35 o 
  -1   1  17      199.80      198.97     35.03 o 
   0   1  17     2555.08     2577.78     57.89 o 
   1   1  17      632.99      536.32     34.96 o 
   2   1  17     1919.42     1892.25     66.09 o 
   3   1  17      372.93      413.81     25.08 o 
   4   1  17     1082.25     1101.39     85.29 o 
   5   1  17      306.52      355.63     63.13 o 
   6   1  17     3370.52     3541.23    264.89 o 
   7   1  17      745.54      704.14     86.05 o 
   8   1  17      620.99      678.30     91.25 o 
   9   1  17        4.21      119.59     64.23 o 
  10   1  17       70.20      262.90    111.14 o 
 -10   2  17       11.00       12.34     57.50 o 
  -9   2  17      370.17      353.58     53.26 o 
  -8   2  17      964.43     1163.57     75.09 o 
  -7   2  17      682.96      786.92     74.12 o 
  -6   2  17     1210.05     1113.94     63.45 o 
  -5   2  17        1.00       33.32     59.38 o 
  -4   2  17     8062.97     8061.63    112.57 o 
  -3   2  17       20.30       77.70     36.46 o 
  -2   2  17       95.15       96.32     46.15 o 
  -1   2  17     1162.32     1203.42     59.93 o 
   0   2  17     3209.96     3556.70     71.73 o 
   1   2  17      513.43      547.46     35.52 o 
   2   2  17     2626.13     2604.38     46.39 o 
   3   2  17       14.79       36.58     11.97 o 
   4   2  17     4147.14     4361.04    130.09 o 
   5   2  17       52.94      101.75     78.47 o 
   6   2  17      122.85      172.48     57.75 o 
   7   2  17       34.28       89.04    123.86 o 
   8   2  17        8.08      114.62     71.73 o 
   9   2  17      433.83      358.98     97.94 o 
 -10   3  17      188.60      138.04     64.16 o 
  -9   3  17      101.88      120.28     46.78 o 
  -8   3  17      263.48      241.53     44.79 o 
  -7   3  17      268.44      301.79     47.52 o 
  -6   3  17     1341.37     1382.76    100.45 o 
  -5   3  17     3451.09     3426.93     87.71 o 
  -4   3  17      134.43      195.08     39.00 o 
  -3   3  17      644.86      483.62     52.81 o 
  -2   3  17     4489.70     4373.63     82.15 o 
  -1   3  17      152.53      251.23     43.00 o 
   0   3  17     1111.33     1081.59     48.21 o 
   1   3  17      703.03      708.16     39.95 o 
   2   3  17     8664.85     8490.32     88.47 o 
   3   3  17      751.37      702.70     22.14 o 
   4   3  17       71.65      101.07     25.02 o 
   5   3  17      325.58      330.48     60.97 o 
   6   3  17     1139.40     1232.09    230.54 o 
   7   3  17      508.42      522.17     76.95 o 
   8   3  17       13.30      158.64     81.53 o 
   9   3  17       69.41      167.01    125.46 o 
 -10   4  17      152.31      162.66     65.89 o 
  -9   4  17      442.63      595.59    114.14 o 
  -8   4  17      138.84      133.05     32.87 o 
  -7   4  17       53.75       61.70     34.85 o 
  -6   4  17      538.85      574.20     57.68 o 
  -5   4  17     1196.11     1297.31     76.36 o 
  -4   4  17     4748.64     4924.95    100.85 o 
  -3   4  17     2822.53     2882.36     79.47 o 
  -2   4  17      407.96      360.95     40.64 o 
  -1   4  17     1310.94     1462.54     57.72 o 
   0   4  17     3950.29     4267.55     87.37 o 
   1   4  17      359.63      342.73     48.91 o 
   2   4  17      831.27      816.65     40.78 o 
   3   4  17     1334.91     1132.12     35.22 o 
   4   4  17     1143.95     1126.10     32.39 o 
   5   4  17     2527.09     2559.88    106.17 o 
   6   4  17      627.51      622.07     76.08 o 
   7   4  17     1768.66     1499.02     96.18 o 
   8   4  17      153.46       86.39     59.23 o 
   9   4  17      274.68      191.28     86.60 o 
  -9   5  17        4.89      135.30     73.63 o 
  -8   5  17        1.27       75.86     65.06 o 
  -7   5  17     2169.19     2269.11    146.02 o 
  -6   5  17     1496.78     1350.41     69.51 o 
  -5   5  17     1868.72     1744.31     77.26 o 
  -4   5  17     2681.25     2683.21     81.47 o 
  -3   5  17     9167.64     8956.65    119.81 o 
  -2   5  17       43.80       52.83     35.77 o 
  -1   5  17      531.09      343.19     39.57 o 
   0   5  17       39.70      108.36     42.64 o 
   1   5  17     5597.15     5862.50     87.17 o 
   2   5  17       10.33      104.57     42.88 o 
   3   5  17      600.09      572.19     34.58 o 
   4   5  17      241.25      306.10     26.55 o 
   5   5  17      726.65      713.14     76.14 o 
   6   5  17      168.26      213.33    139.93 o 
   7   5  17      783.38      785.76     87.32 o 
   8   5  17       11.66       37.23    113.30 o 
   9   5  17       14.45      201.80    108.23 o 
  -9   6  17      155.07      141.75     49.70 o 
  -8   6  17     1940.44     2049.27    111.18 o 
  -7   6  17       26.05      112.50     55.09 o 
  -6   6  17       37.47      190.16     55.71 o 
  -5   6  17      356.57      347.59     46.29 o 
  -4   6  17     4745.51     4575.03    100.96 o 
  -3   6  17      418.25      442.61     59.40 o 
  -2   6  17      368.45      492.92     49.50 o 
  -1   6  17      490.25      449.96     46.20 o 
   0   6  17        5.98       96.31     41.03 o 
   1   6  17     1028.81     1033.69     50.08 o 
   2   6  17      160.18      174.87     32.46 o 
   3   6  17       41.92      124.43     44.20 o 
   4   6  17      396.63      476.81     46.66 o 
   5   6  17      798.53      843.27     94.11 o 
   6   6  17       37.71      102.05     57.86 o 
   7   6  17     1176.13     1269.14    171.63 o 
   8   6  17      496.73      396.96    105.77 o 
   9   6  17      144.62       54.04    117.65 o 
  -9   7  17       37.34       68.32     57.63 o 
  -8   7  17      169.35      202.91     52.42 o 
  -7   7  17     1092.42     1127.66     85.04 o 
  -6   7  17     2274.30     2163.95     79.78 o 
  -5   7  17     1388.87     1417.80     64.96 o 
  -4   7  17      380.00      487.27     52.37 o 
  -3   7  17       13.82      130.27     61.53 o 
  -2   7  17     2645.70     2621.22     75.14 o 
  -1   7  17      329.75      467.27     48.81 o 
   0   7  17     1428.29     1354.67     57.26 o 
   1   7  17       34.84       87.06     33.70 o 
   2   7  17     6220.72     6079.01     92.27 o 
   3   7  17        0.76       88.98     47.39 o 
   4   7  17        2.01      135.15     41.20 o 
   5   7  17      176.50      188.03     78.94 o 
   6   7  17     2493.15     2645.72    191.80 o 
   7   7  17        0.56      103.62     89.78 o 
   8   7  17      191.12      357.19    125.35 o 
  -8   8  17      314.99      252.92    106.13 o 
  -7   8  17       64.70      132.54     71.10 o 
  -6   8  17        5.71       55.13     82.06 o 
  -5   8  17      261.36      230.56     38.81 o 
  -4   8  17      424.99      444.12     49.77 o 
  -3   8  17     1465.04     1363.15     62.30 o 
  -2   8  17     1851.27     1876.44     80.30 o 
  -1   8  17      714.96      577.36     46.00 o 
   0   8  17     1187.59     1385.38     69.26 o 
   1   8  17      809.12      943.49     57.23 o 
   2   8  17      943.68      839.76     73.29 o 
   3   8  17     1296.72     1303.51     57.33 o 
   4   8  17        5.70      128.96     43.05 o 
   5   8  17     2061.62     2138.81    200.12 o 
   6   8  17      113.53      402.35    138.98 o 
   7   8  17      985.61      965.06    155.17 o 
   8   8  17      498.70      440.17    107.04 o 
  -8   9  17      224.66      203.49     98.52 o 
  -7   9  17      682.57      707.87     91.13 o 
  -6   9  17      175.75      224.28     56.41 o 
  -5   9  17      427.30      338.99     58.82 o 
  -4   9  17      335.41      311.94     44.19 o 
  -3   9  17     8535.04     8385.57    290.67 o 
  -2   9  17       32.32      156.35     45.06 o 
  -1   9  17       31.51      132.68     44.31 o 
   0   9  17      164.91      118.73     36.87 o 
   1   9  17     4711.65     4361.07    117.89 o 
   2   9  17      212.20      204.58     57.51 o 
   3   9  17      472.25      442.81     42.90 o 
   4   9  17        1.41      122.99     46.57 o 
   5   9  17      687.87      827.72    156.83 o 
   6   9  17      124.14      144.05     79.84 o 
   7   9  17      166.03      302.09    136.91 o 
  -7  10  17       95.57      195.89     52.96 o 
  -6  10  17      100.42      146.73     58.88 o 
  -5  10  17      391.02      399.80     70.26 o 
  -4  10  17      178.39      184.84     63.41 o 
  -3  10  17       47.58      122.29     49.72 o 
  -2  10  17      695.74      567.34     54.70 o 
  -1  10  17     6356.33     5900.58    113.65 o 
   0  10  17      543.36      474.98     48.52 o 
   1  10  17     1006.03     1001.67     62.72 o 
   2  10  17      397.63      485.32     67.52 o 
   3  10  17      160.43      190.30     38.27 o 
   4  10  17       39.37      139.23     47.53 o 
   5  10  17       82.93      176.28    135.22 o 
   6  10  17       71.43      242.24    111.03 o 
   7  10  17     1500.75     1551.00    183.95 o 
  -7  11  17      193.73      204.98     85.49 o 
  -6  11  17       46.97      125.10     72.12 o 
  -5  11  17      113.05      210.53     67.44 o 
  -4  11  17       11.81       97.84     58.43 o 
  -3  11  17       14.80       74.89     45.07 o 
  -2  11  17     1568.97     1459.44     82.60 o 
  -1  11  17      727.73      711.84     56.26 o 
   0  11  17      763.95      676.39     54.17 o 
   1  11  17      355.00      488.70     51.99 o 
   2  11  17     1155.84     1224.23     93.41 o 
   3  11  17      683.82      756.95     68.52 o 
   4  11  17       17.65      106.44     88.57 o 
   5  11  17        8.47      230.80    118.17 o 
   6  11  17      144.83       93.69     70.23 o 
  -6  12  17      460.48      557.56    123.97 o 
  -5  12  17       15.59       95.23     68.84 o 
  -4  12  17      184.35      166.07     51.09 o 
  -3  12  17       10.94       78.72     50.81 o 
  -2  12  17      190.33      274.28     46.97 o 
  -1  12  17      149.64      136.66     35.69 o 
   0  12  17     4429.77     4332.49    100.49 o 
   1  12  17      764.58      855.98     61.00 o 
   2  12  17       23.37      220.62     54.68 o 
   3  12  17      149.38      308.08     65.86 o 
   4  12  17      133.49      225.92     63.46 o 
   5  12  17       85.78      203.06    120.42 o 
  -5  13  17       12.81      107.38     70.81 o 
  -4  13  17      240.21      207.88     54.66 o 
  -3  13  17      638.53      696.27     93.27 o 
  -2  13  17      381.07      635.93     88.82 o 
  -1  13  17       56.68      143.14     43.23 o 
   0  13  17      120.85      129.66     34.65 o 
   1  13  17     2189.29     1879.06     95.19 o 
   2  13  17      248.47      424.69     65.93 o 
   3  13  17      115.25      415.65     69.75 o 
   4  13  17       20.19      116.06    116.03 o 
  -3  14  17       80.71      145.54     48.93 o 
  -2  14  17      564.39      703.63    148.91 o 
  -1  14  17      746.67      658.34     99.13 o 
   0  14  17       57.01      125.04     34.81 o 
   1  14  17     2475.29     2363.02    103.55 o 
   2  14  17      309.77      328.60     72.24 o 
   3  14  17      121.97      123.65     39.66 o 
 -10   0  18      143.69      236.41     90.53 o 
  -8   0  18     2315.89     2314.22    119.07 o 
  -6   0  18       15.59      260.51     97.55 o 
  -4   0  18       29.11      125.64     65.62 o 
  -2   0  18     1645.83     1593.89    162.12 o 
   0   0  18      165.06      187.21     72.24 o 
   2   0  18     3737.00     3522.68     96.58 o 
   4   0  18     1898.54     2269.34    156.07 o 
   6   0  18     1886.78     1788.09    160.72 o 
   8   0  18       63.29      104.68     66.33 o 
 -10   1  18      876.12      901.28     68.71 o 
  -9   1  18     1421.32     1266.78     75.76 o 
  -8   1  18      279.12      349.50     73.27 o 
  -7   1  18       17.99      202.69     63.80 o 
  -6   1  18      201.62      214.45     50.51 o 
  -5   1  18      434.78      437.67     49.86 o 
  -4   1  18      473.39      557.23     58.34 o 
  -3   1  18      451.64      437.04     47.54 o 
  -2   1  18      675.36      740.27     68.46 o 
  -1   1  18        7.53       53.17     40.02 o 
   0   1  18     2977.25     2796.17     61.50 o 
   1   1  18      112.50      144.58     25.09 o 
   2   1  18     5043.51     5020.24     59.26 o 
   3   1  18      867.94      904.68     23.36 o 
   4   1  18     1738.27     1802.04     97.74 o 
   5   1  18        6.86      190.33     85.36 o 
   6   1  18      239.06      289.18     64.05 o 
   7   1  18      155.93      147.18     48.65 o 
   8   1  18       19.34       50.49     86.36 o 
   9   1  18        1.94      114.31     63.79 o 
 -10   2  18       40.42      141.82     70.72 o 
  -9   2  18       19.89      149.97     51.18 o 
  -8   2  18        8.99       73.47     38.17 o 
  -7   2  18     1115.28     1297.98     81.13 o 
  -6   2  18     1179.47     1321.79     81.09 o 
  -5   2  18     1976.09     2053.69     80.57 o 
  -4   2  18     3526.02     3668.22     83.92 o 
  -3   2  18      282.53      273.10     42.75 o 
  -2   2  18      392.99      495.17     49.30 o 
  -1   2  18      226.72      221.71     40.01 o 
   0   2  18       82.28      128.46     30.93 o 
   1   2  18     4812.97     4920.59     87.70 o 
   2   2  18     1968.65     1930.06     46.04 o 
   3   2  18     1995.14     1893.09     51.34 o 
   4   2  18       68.75       57.10     44.96 o 
   5   2  18     7828.03     7723.58    162.71 o 
   6   2  18        1.00       50.91     50.42 o 
   7   2  18      178.51      125.29     69.58 o 
   8   2  18      696.05      532.95     76.23 o 
   9   2  18     2389.02     2326.08    230.63 o 
 -10   3  18      190.77      214.06     56.70 o 
  -9   3  18     1192.07     1081.68     63.98 o 
  -8   3  18        5.42       66.59     49.35 o 
  -7   3  18      279.46      268.51     50.05 o 
  -6   3  18      123.36      166.64     38.76 o 
  -5   3  18     6078.58     5813.17    105.98 o 
  -4   3  18     6136.03     6455.74    110.39 o 
  -3   3  18     4667.46     4320.98    105.74 o 
  -2   3  18      113.51      110.09     50.18 o 
  -1   3  18     6040.22     6379.73     94.06 o 
   0   3  18        0.78       58.09     53.04 o 
   1   3  18     2927.73     2849.14     60.18 o 
   2   3  18     2320.15     2142.37     79.12 o 
   3   3  18     3418.32     3364.75     65.26 o 
   4   3  18      154.57      117.53     21.25 o 
   5   3  18     2213.92     2059.99    104.61 o 
   6   3  18       23.86      101.51    100.36 o 
   7   3  18      526.03      417.01     67.79 o 
   8   3  18     1196.82     1185.06    289.92 o 
   9   3  18      155.22      210.57    126.65 o 
  -9   4  18       18.66      182.01     65.29 o 
  -8   4  18     1707.48     1680.04     74.92 o 
  -7   4  18       79.78      222.16     51.49 o 
  -6   4  18     1867.15     1856.15     81.59 o 
  -5   4  18      583.68      657.34     62.23 o 
  -4   4  18      792.72      759.77     55.02 o 
  -3   4  18     2235.59     2423.56     78.29 o 
  -2   4  18      204.05      212.53     40.66 o 
  -1   4  18       23.00      151.29     53.68 o 
   0   4  18     2509.71     2354.87     62.91 o 
   1   4  18      826.48      853.27     45.96 o 
   2   4  18       89.66      140.68     25.30 o 
   3   4  18     2344.97     2234.64     53.97 o 
   4   4  18      330.47      266.96     36.28 o 
   5   4  18     1873.02     1972.15     99.39 o 
   6   4  18      155.77      131.47     50.35 o 
   7   4  18       30.80       92.85     50.37 o 
   8   4  18      264.41      163.34     81.18 o 
   9   4  18      311.44      325.60     98.84 o 
  -9   5  18      591.21      609.91     80.45 o 
  -8   5  18      521.74      774.93     86.96 o 
  -7   5  18       24.72      127.65     44.70 o 
  -6   5  18      269.45      202.57     40.60 o 
  -5   5  18     8131.75     8234.06    172.55 o 
  -4   5  18      612.75      631.97     53.68 o 
  -3   5  18     2475.54     2499.54    100.19 o 
  -2   5  18      377.99      395.14     43.78 o 
  -1   5  18       49.58       62.81     25.44 o 
   0   5  18     7952.20     7834.02    103.35 o 
   1   5  18       51.33       38.21     30.85 o 
   2   5  18     2275.21     2250.75     83.54 o 
   3   5  18       94.80      161.78     28.79 o 
   4   5  18      757.86      742.28     85.77 o 
   5   5  18       64.31      122.79     49.06 o 
   6   5  18     1964.07     2037.83    104.06 o 
   7   5  18      159.04      181.12     55.85 o 
   8   5  18      631.57      586.30    137.37 o 
   9   5  18      415.38      501.18    147.67 o 
  -9   6  18      536.32      502.34     72.90 o 
  -8   6  18      828.20      715.99     97.59 o 
  -7   6  18     1233.40     1254.01    116.70 o 
  -6   6  18     2262.32     2213.20    102.19 o 
  -5   6  18        6.02      145.68     61.43 o 
  -4   6  18      846.04      752.13     81.76 o 
  -3   6  18      392.16      406.58     48.56 o 
  -2   6  18     2011.07     1902.83     74.05 o 
  -1   6  18     2000.31     2112.86     68.42 o 
   0   6  18        7.37       46.81     39.62 o 
   1   6  18     7420.21     7413.32    139.99 o 
   2   6  18      476.64      531.75     43.60 o 
   3   6  18     1717.31     1653.02     54.39 o 
   4   6  18     1082.70      994.51     41.16 o 
   5   6  18     2246.02     2236.25    105.55 o 
   6   6  18       56.45      193.57     59.49 o 
   7   6  18      430.54      490.15    124.64 o 
   8   6  18       48.18      125.80    128.08 o 
  -9   7  18      111.16      194.98     59.72 o 
  -8   7  18        3.54      174.23     63.88 o 
  -7   7  18      477.15      478.54     70.94 o 
  -6   7  18      170.70      311.73     46.61 o 
  -5   7  18     5342.32     5586.69    218.87 o 
  -4   7  18      230.26      271.89     45.80 o 
  -3   7  18      388.99      460.14     51.06 o 
  -2   7  18      657.67      669.53     55.65 o 
  -1   7  18      638.40      620.76     57.54 o 
   0   7  18       11.88      153.06     60.36 o 
   1   7  18       45.09      140.10     53.62 o 
   2   7  18     1398.47     1210.09     58.01 o 
   3   7  18     4040.78     3842.42    128.09 o 
   4   7  18       32.02      110.62     28.71 o 
   5   7  18        1.42       84.20     65.84 o 
   6   7  18        3.09      233.50    118.20 o 
   7   7  18      779.91     1022.25    162.32 o 
   8   7  18      157.97      162.40    117.31 o 
  -8   8  18       73.30      172.25     56.81 o 
  -7   8  18       41.97      102.79     53.97 o 
  -6   8  18      741.41      641.52     82.70 o 
  -5   8  18      343.62      343.90     45.95 o 
  -4   8  18      134.13      177.61     54.11 o 
  -3   8  18     5304.23     5186.68    105.40 o 
  -2   8  18      458.73      500.69     51.88 o 
  -1   8  18       19.15      116.20     50.32 o 
   0   8  18      528.75      599.37     49.97 o 
   1   8  18      158.50      146.24     31.08 o 
   2   8  18      150.84      152.07     31.15 o 
   3   8  18        6.61      138.43     44.73 o 
   4   8  18      277.03      275.07     43.91 o 
   5   8  18     2239.63     1979.00    126.02 o 
   6   8  18      239.05      365.24    123.08 o 
   7   8  18        4.66       23.42    118.95 o 
   8   8  18      151.33      278.32    104.70 o 
  -8   9  18      196.85      287.78     68.06 o 
  -7   9  18       43.18      211.45     70.15 o 
  -6   9  18      738.00      678.40     79.11 o 
  -5   9  18      363.57      220.22     71.84 o 
  -4   9  18      368.02      357.32     55.90 o 
  -3   9  18      814.64      763.36     88.24 o 
  -2   9  18     1182.93     1115.70     68.46 o 
  -1   9  18      748.86      904.37     64.56 o 
   0   9  18      605.08      591.57     53.67 o 
   1   9  18      737.20      681.92     52.07 o 
   2   9  18       18.11      132.08     67.31 o 
   3   9  18      690.18      728.08     90.97 o 
   4   9  18     2868.25     2700.45    119.06 o 
   5   9  18      427.98      389.49    113.32 o 
   6   9  18     1569.75     1597.46    185.77 o 
   7   9  18      250.82      249.37    100.92 o 
  -7  10  18      148.69      179.17     72.99 o 
  -6  10  18      141.15      111.31     44.69 o 
  -5  10  18      157.90      180.45     66.59 o 
  -4  10  18     3062.92     2954.58    184.56 o 
  -3  10  18      262.95      229.94     39.75 o 
  -2  10  18      765.24      784.00     63.29 o 
  -1  10  18      239.34      238.65     70.13 o 
   0  10  18      225.65      311.94     51.54 o 
   1  10  18      126.90      146.55     37.00 o 
   2  10  18       44.34       60.68     30.53 o 
   3  10  18       20.53      117.83     41.49 o 
   4  10  18      683.52      708.71     81.87 o 
   5  10  18      349.89      398.19    107.06 o 
   6  10  18      324.61      311.81    105.83 o 
   7  10  18        4.66      138.86    128.82 o 
  -6  11  18      218.62      189.69     64.76 o 
  -5  11  18      618.65      608.04     76.17 o 
  -4  11  18       27.19      185.80     60.29 o 
  -3  11  18      210.99      237.32     47.03 o 
  -2  11  18     1214.40     1034.32     66.13 o 
  -1  11  18     5345.22     5200.09    152.06 o 
   0  11  18      282.18      257.04     41.21 o 
   1  11  18       60.26      148.33     43.77 o 
   2  11  18       61.49      122.24     35.17 o 
   3  11  18       65.53      197.09     53.69 o 
   4  11  18       18.61      138.46     70.99 o 
   5  11  18      265.67      632.43    139.60 o 
   6  11  18      847.64     1060.59    166.98 o 
  -6  12  18        6.73      239.25     70.50 o 
  -5  12  18      346.50      188.20     53.77 o 
  -4  12  18       17.10      238.20     69.93 o 
  -3  12  18     2307.06     1953.00     99.79 o 
  -2  12  18        0.31      198.74     83.83 o 
  -1  12  18      501.73      486.09     53.91 o 
   0  12  18      493.38      563.86     79.91 o 
   1  12  18     6486.90     6482.01    137.62 o 
   2  12  18        9.76      181.92     55.39 o 
   3  12  18      139.39      212.56     49.22 o 
   4  12  18      337.19      279.41     64.49 o 
   5  12  18     2317.30     2455.02    227.09 o 
  -4  13  18      473.82      599.59    145.87 o 
  -3  13  18      186.59      252.74     83.66 o 
  -2  13  18      475.78      305.56     56.57 o 
  -1  13  18      566.16      630.83     62.38 o 
   0  13  18      132.79      136.37     50.83 o 
   1  13  18      433.05      505.60    101.87 o 
   2  13  18      652.10      823.20    170.68 o 
   3  13  18      379.09      441.50    122.99 o 
   4  13  18      104.94      358.04    124.32 o 
  -3  14  18        0.20       52.02     65.13 o 
  -2  14  18      238.92      183.39     63.67 o 
  -1  14  18       13.11      108.68     74.43 o 
   0  14  18       60.02      142.00     59.98 o 
   1  14  18      189.66      150.01     64.08 o 
   2  14  18      952.36      961.29    112.69 o 
  -9   0  19       96.32      251.55     86.37 o 
  -7   0  19      895.01      913.21    104.97 o 
  -5   0  19     1036.13     1269.26    154.61 o 
  -3   0  19     1809.47     2053.77    108.49 o 
  -1   0  19    10351.30     9838.24    157.56 o 
   1   0  19     1734.93     1438.78     65.04 o 
   3   0  19     1915.92     1950.16     48.96 o 
   5   0  19     3900.67     4297.39    195.54 o 
   7   0  19        7.98      188.50    108.89 o 
   9   0  19      175.86      241.01     94.40 o 
 -10   1  19       48.30       93.69     48.48 o 
  -9   1  19      271.98      393.56     67.14 o 
  -8   1  19       85.96      153.84     40.17 o 
  -7   1  19     2551.59     2277.80    107.94 o 
  -6   1  19      119.20      162.68     38.10 o 
  -5   1  19     2986.63     2894.98     90.13 o 
  -4   1  19       11.22      142.00     57.35 o 
  -3   1  19      588.46      702.20     63.12 o 
  -2   1  19       50.08      104.19     30.12 o 
  -1   1  19      808.80      877.38     47.20 o 
   0   1  19     4865.53     4736.57     95.44 o 
   1   1  19     4171.86     4258.31     70.56 o 
   2   1  19      247.85      278.57     20.60 o 
   3   1  19      586.33      582.06     38.01 o 
   4   1  19      804.50      862.79     89.36 o 
   5   1  19     2098.04     2191.52    116.84 o 
   6   1  19      414.35      510.35     85.74 o 
   7   1  19       49.40       92.19     48.19 o 
   8   1  19       38.24       75.16     42.67 o 
   9   1  19      871.73     1015.82    166.37 o 
 -10   2  19     1294.47     1152.98     90.81 o 
  -9   2  19        1.73      110.02     37.10 o 
  -8   2  19       37.23      133.25     42.41 o 
  -7   2  19      301.85      301.56     54.23 o 
  -6   2  19       53.06      177.90     60.01 o 
  -5   2  19      656.18      603.39     82.21 o 
  -4   2  19      383.52      299.14     39.87 o 
  -3   2  19     1622.58     1644.91     74.18 o 
  -2   2  19       51.69      122.44     50.97 o 
  -1   2  19       11.97      123.13     40.64 o 
   0   2  19        2.41       78.19     43.34 o 
   1   2  19       24.85       90.50     36.03 o 
   2   2  19      219.63      259.00     21.98 o 
   3   2  19      867.89      783.84     20.94 o 
   4   2  19       60.88      130.86     77.18 o 
   5   2  19        0.25      137.90     83.80 o 
   6   2  19     1958.86     1771.98    102.10 o 
   7   2  19      119.42      141.16     48.63 o 
   8   2  19      137.01      106.17     44.37 o 
   9   2  19      403.21      510.68    110.16 o 
  -9   3  19      391.01      540.32     71.78 o 
  -8   3  19      895.29      937.39     70.48 o 
  -7   3  19        7.15      123.36     50.44 o 
  -6   3  19      239.32      284.45     62.35 o 
  -5   3  19      726.88      801.96     72.04 o 
  -4   3  19      122.76      156.37     43.19 o 
  -3   3  19     1159.18     1202.52     60.43 o 
  -2   3  19       22.33       89.83     36.19 o 
  -1   3  19     6957.62     7025.33    143.26 o 
   0   3  19     3999.94     4223.26     93.34 o 
   1   3  19      204.94      188.26     26.32 o 
   2   3  19      164.85      189.82     34.46 o 
   3   3  19      868.49      798.45     32.87 o 
   4   3  19     2151.10     2056.60    106.70 o 
   5   3  19      715.99      842.29    109.99 o 
   6   3  19       93.67       96.88     38.88 o 
   7   3  19       39.96      111.53     66.16 o 
   8   3  19     4367.94     4202.85    180.16 o 
   9   3  19      757.23      844.21    145.05 o 
  -9   4  19     1071.23      993.79     92.89 o 
  -8   4  19      357.78      425.20     53.35 o 
  -7   4  19        7.47       75.66     50.42 o 
  -6   4  19      271.18      262.06     46.75 o 
  -5   4  19      850.10      849.36     62.23 o 
  -4   4  19      685.83      668.45     88.75 o 
  -3   4  19      117.81      186.84     70.78 o 
  -2   4  19      297.49      396.86     45.72 o 
  -1   4  19     4820.05     4544.01     85.87 o 
   0   4  19      786.91      828.27     49.43 o 
   1   4  19      281.12      263.84     34.04 o 
   2   4  19     1142.54     1133.62     48.99 o 
   3   4  19     2619.81     2509.24     81.65 o 
   4   4  19      508.92      524.61     95.94 o 
   5   4  19        4.63       -9.21     74.38 o 
   6   4  19      973.87     1150.68    316.05 o 
   7   4  19     1529.86     1791.05    111.50 o 
   8   4  19      201.83      168.16     85.84 o 
   9   4  19      550.81      824.93    157.36 o 
  -9   5  19     1019.63     1098.02     94.20 o 
  -8   5  19       65.02      158.16     64.80 o 
  -7   5  19      249.39      285.62     48.23 o 
  -6   5  19        8.16       77.59     56.36 o 
  -5   5  19      288.11      246.57     59.32 o 
  -4   5  19      725.98      686.04     59.47 o 
  -3   5  19     3431.87     3349.63     85.74 o 
  -2   5  19      934.88      984.58     55.62 o 
  -1   5  19     1239.63     1149.56     54.91 o 
   0   5  19     1018.71     1087.31     49.83 o 
   1   5  19     2880.66     2857.91     68.51 o 
   2   5  19     4533.34     4550.87     83.13 o 
   3   5  19       87.41      143.93     26.50 o 
   4   5  19      108.13      122.65     24.10 o 
   5   5  19      297.22      236.91     98.52 o 
   6   5  19      276.50      208.59     52.20 o 
   7   5  19       41.07      163.65     89.55 o 
   8   5  19      952.92      812.73    142.29 o 
  -9   6  19      703.32      590.17     76.61 o 
  -8   6  19      115.71      221.05     81.16 o 
  -7   6  19     1923.99     2015.20    112.28 o 
  -6   6  19      189.19      232.26     83.91 o 
  -5   6  19      489.38      487.38     61.32 o 
  -4   6  19      328.55      300.26     46.75 o 
  -3   6  19      151.72      145.41     37.64 o 
  -2   6  19     3095.87     2836.65     89.83 o 
  -1   6  19     1310.87     1266.23     57.94 o 
   0   6  19       36.49       98.13     45.90 o 
   1   6  19     3162.27     2921.73     70.65 o 
   2   6  19      360.94      403.38     39.92 o 
   3   6  19     3080.39     3055.59     87.16 o 
   4   6  19      737.26      628.95     51.17 o 
   5   6  19      726.87      725.37     72.66 o 
   6   6  19       51.32      107.24     62.37 o 
   7   6  19      622.25      501.98    121.21 o 
   8   6  19       22.85      269.48    130.59 o 
  -8   7  19       61.38      105.95     69.64 o 
  -7   7  19      199.62       99.76     47.63 o 
  -6   7  19       61.09      111.43     42.18 o 
  -5   7  19      524.88      501.74     51.73 o 
  -4   7  19     3269.92     3317.86     93.79 o 
  -3   7  19      438.36      481.73     56.81 o 
  -2   7  19     1348.88     1348.13     65.96 o 
  -1   7  19        9.48      101.77     43.05 o 
   0   7  19     1228.77     1276.08     63.71 o 
   1   7  19      290.47      377.91     40.73 o 
   2   7  19      184.00      129.98     27.33 o 
   3   7  19      499.45      485.77     76.67 o 
   4   7  19     3309.15     3329.46     88.73 o 
   5   7  19       35.87       84.19     46.73 o 
   6   7  19      124.86      128.02    119.74 o 
   7   7  19      210.17      355.18    130.56 o 
   8   7  19      544.41      448.67    118.96 o 
  -8   8  19      395.43      432.74     96.24 o 
  -7   8  19       43.66       86.87     55.09 o 
  -6   8  19     2037.66     1952.56    109.63 o 
  -5   8  19      162.82      143.78     36.72 o 
  -4   8  19       29.97      136.63     53.58 o 
  -3   8  19      269.71      215.40     44.72 o 
  -2   8  19      618.53      569.13     56.17 o 
  -1   8  19     2516.39     2537.14     82.73 o 
   0   8  19     1210.77     1128.21     61.69 o 
   1   8  19     1537.80     1335.48     61.14 o 
   2   8  19        5.13       48.83     41.77 o 
   3   8  19      625.02      612.59     51.18 o 
   4   8  19     1112.76     1041.97     71.52 o 
   5   8  19      166.96      168.30     88.64 o 
   6   8  19      330.31      302.45    126.87 o 
   7   8  19        6.85      103.53    123.82 o 
  -7   9  19       73.29      167.98     52.75 o 
  -6   9  19       64.18      120.47     62.31 o 
  -5   9  19     2593.07     2519.30    115.00 o 
  -4   9  19      523.30      591.97     58.15 o 
  -3   9  19     1000.14      859.42     67.11 o 
  -2   9  19      306.81      334.69     48.74 o 
  -1   9  19      334.72      357.61     48.55 o 
   0   9  19      208.65      219.90     42.61 o 
   1   9  19       48.16       83.62     42.34 o 
   2   9  19        0.18       67.02     37.01 o 
   3   9  19      520.75      453.19     52.37 o 
   4   9  19       49.60       93.47     51.98 o 
   5   9  19     2517.76     2319.92    183.13 o 
   6   9  19       29.76      -90.58    132.88 o 
   7   9  19        8.02       63.45     99.53 o 
  -7  10  19     1196.04     1103.43     94.70 o 
  -6  10  19      439.19      525.96     79.41 o 
  -5  10  19     1867.62     1836.24    106.18 o 
  -4  10  19      727.93      893.85     98.37 o 
  -3  10  19      339.15      357.16     51.50 o 
  -2  10  19      111.83      165.13     49.90 o 
  -1  10  19     1910.00     1677.86     71.37 o 
   0  10  19      113.45      162.02     37.73 o 
   1  10  19      244.77      220.79     38.61 o 
   2  10  19      104.22      127.60     41.91 o 
   3  10  19     2235.91     2166.19     74.32 o 
   4  10  19       11.85       69.08    146.13 o 
   5  10  19      491.86      371.22    109.43 o 
   6  10  19        1.16      155.17    130.03 o 
  -6  11  19      246.33      242.22     55.20 o 
  -5  11  19       40.76      112.25     58.10 o 
  -4  11  19      631.48      691.00     92.69 o 
  -3  11  19      720.90      685.38     57.15 o 
  -2  11  19       11.32       70.67     49.00 o 
  -1  11  19       84.20      121.77     36.65 o 
   0  11  19      763.99      685.02     62.61 o 
   1  11  19       65.25      103.43     42.49 o 
   2  11  19        0.66      125.98     47.84 o 
   3  11  19       80.00      160.35     54.84 o 
   4  11  19     2751.35     2742.79    178.27 o 
   5  11  19      201.43      147.58    107.85 o 
   6  11  19      108.66      151.22    100.10 o 
  -5  12  19        6.56       64.45     58.71 o 
  -4  12  19      466.75      494.67    106.51 o 
  -3  12  19       76.27      118.68     50.84 o 
  -2  12  19      608.83      627.64     82.65 o 
  -1  12  19       80.60      128.66     40.32 o 
   0  12  19      164.13      175.61     69.64 o 
   1  12  19       41.61      134.01     44.26 o 
   2  12  19     2230.90     2253.06    103.38 o 
   3  12  19     1175.51     1120.38     69.15 o 
   4  12  19        1.05       85.62     65.41 o 
   5  12  19      177.41      230.48    130.84 o 
  -4  13  19      420.43      311.86     64.87 o 
  -3  13  19      470.33      465.08     75.23 o 
  -2  13  19      212.57      174.41     49.20 o 
  -1  13  19       83.12      158.16     40.50 o 
   0  13  19      115.43      123.23     35.97 o 
   1  13  19      555.84      614.33     72.12 o 
   2  13  19      172.42      174.56     55.99 o 
   3  13  19     1293.79     1298.59    116.42 o 
  -2  14  19       36.54      100.43     54.97 o 
  -1  14  19      912.88     1008.31     87.17 o 
   0  14  19      148.01      134.02     41.95 o 
   1  14  19      167.98      109.68     45.97 o 
  -8   0  20      234.74      346.08    223.65 o 
  -6   0  20     1189.25     1017.33    102.32 o 
  -4   0  20     4256.73     4450.15    138.44 o 
  -2   0  20    13183.61    13667.21    200.81 o 
   0   0  20     1208.81     1242.72     73.26 o 
   2   0  20      176.57      205.97     25.19 o 
   4   0  20      263.24      290.22     86.93 o 
   6   0  20      214.92      196.38     73.07 o 
   8   0  20     2599.50     2407.78    168.04 o 
  -9   1  20      140.15      151.87     42.30 o 
  -8   1  20        9.03       66.29     40.30 o 
  -7   1  20        4.64      135.00     51.78 o 
  -6   1  20      388.94      495.70     59.83 o 
  -5   1  20        5.83      124.14     51.14 o 
  -4   1  20      438.67      381.28     45.84 o 
  -3   1  20     1218.55     1235.99     68.36 o 
  -2   1  20     1232.10     1173.18     61.40 o 
  -1   1  20      818.50      885.44     52.11 o 
   0   1  20      173.34      179.92     35.07 o 
   1   1  20      117.21      146.19     27.44 o 
   2   1  20     1488.29     1387.11     38.24 o 
   3   1  20       85.37      124.89     15.67 o 
   4   1  20     3527.56     3359.47    135.20 o 
   5   1  20     1289.01     1222.58    102.46 o 
   6   1  20     5252.60     5225.16    160.43 o 
   7   1  20     1186.63     1139.49    102.20 o 
   8   1  20      258.97      291.34     62.83 o 
   9   1  20        9.02      218.22     76.90 o 
  -9   2  20      240.55      253.62     43.39 o 
  -8   2  20       49.70      132.49     39.79 o 
  -7   2  20      255.27      271.44     67.37 o 
  -6   2  20        0.64       50.09     50.99 o 
  -5   2  20     1199.20     1402.93     73.45 o 
  -4   2  20     2071.38     1966.15     74.62 o 
  -3   2  20      761.59      830.49     58.52 o 
  -2   2  20     4802.09     4817.02     87.18 o 
  -1   2  20     3246.16     3160.86     74.20 o 
   0   2  20       10.68      143.54     52.84 o 
   1   2  20     1287.33     1198.72     45.16 o 
   2   2  20      258.47      290.77     23.32 o 
   3   2  20     1493.39     1533.49     48.60 o 
   4   2  20      463.41      539.81     87.25 o 
   5   2  20     2842.80     2897.07    124.81 o 
   6   2  20        9.70      -22.82     79.18 o 
   7   2  20      288.81      461.82    149.01 o 
   8   2  20     1178.51     1165.58    105.63 o 
   9   2  20      869.09      596.42    127.60 o 
  -9   3  20       19.83      123.74     69.32 o 
  -8   3  20       26.46       70.07     49.17 o 
  -7   3  20     2860.45     2943.68    100.85 o 
  -6   3  20      207.06      185.64     46.80 o 
  -5   3  20      258.00      300.80     47.45 o 
  -4   3  20      511.52      539.02     60.40 o 
  -3   3  20      354.31      392.56     43.19 o 
  -2   3  20     3038.90     2959.24     75.03 o 
  -1   3  20     5429.27     5664.84    130.01 o 
   0   3  20        0.33       91.33     48.67 o 
   1   3  20      257.25      217.56     31.80 o 
   2   3  20       12.25      137.26     37.16 o 
   3   3  20      366.40      376.40     28.84 o 
   4   3  20       14.83       39.27     98.35 o 
   5   3  20      583.01      630.36     87.78 o 
   6   3  20      745.12      888.36     86.09 o 
   7   3  20      422.68      422.03     83.08 o 
   8   3  20      558.28      542.97     84.73 o 
   9   3  20       82.79      233.33    116.36 o 
  -9   4  20      347.38      333.64     64.35 o 
  -8   4  20       28.63       72.32     53.01 o 
  -7   4  20       78.31      128.84     33.42 o 
  -6   4  20     1736.29     1653.53     76.09 o 
  -5   4  20       61.42       91.04     41.02 o 
  -4   4  20      622.91      620.47     55.21 o 
  -3   4  20       38.07       60.50     36.00 o 
  -2   4  20       38.22      117.62     40.69 o 
  -1   4  20      676.64      724.33     49.14 o 
   0   4  20      420.82      413.13     44.36 o 
   1   4  20       47.92      102.97     31.12 o 
   2   4  20      101.65      167.62     29.18 o 
   3   4  20     1117.22     1069.20     45.95 o 
   4   4  20      940.27      891.28    125.64 o 
   5   4  20       64.97      119.21     64.08 o 
   6   4  20      309.01      370.89     69.79 o 
   7   4  20        2.09      122.02     77.18 o 
   8   4  20     2478.84     2155.84    185.63 o 
  -9   5  20       13.45      114.02     74.54 o 
  -8   5  20       16.49       92.26     69.69 o 
  -7   5  20       53.41      128.75     56.00 o 
  -6   5  20      375.56      459.12     53.69 o 
  -5   5  20     2762.93     3001.54    166.79 o 
  -4   5  20      248.70      249.56     44.56 o 
  -3   5  20      852.72      742.81     56.32 o 
  -2   5  20     7547.78     7506.76    111.42 o 
  -1   5  20      898.60      980.34     58.75 o 
   0   5  20     2602.72     2361.54     91.59 o 
   1   5  20      709.05      752.53     57.07 o 
   2   5  20      657.86      689.72     52.43 o 
   3   5  20      142.54      176.07     27.86 o 
   4   5  20       38.87      147.12     76.44 o 
   5   5  20      439.52      419.33     78.21 o 
   6   5  20     1607.39     1546.46    135.41 o 
   7   5  20       28.83      157.86    139.00 o 
   8   5  20       99.81      149.00     88.01 o 
  -8   6  20       51.42      146.96     56.61 o 
  -7   6  20        8.37      139.83    103.17 o 
  -6   6  20      206.06      242.75     45.26 o 
  -5   6  20     2359.86     2459.36     91.13 o 
  -4   6  20      235.43      170.66     37.87 o 
  -3   6  20      383.57      349.53     59.49 o 
  -2   6  20     1157.48     1125.68     64.26 o 
  -1   6  20     1721.46     1777.89     69.09 o 
   0   6  20      690.85      620.66     51.59 o 
   1   6  20       41.14      129.08     59.32 o 
   2   6  20     1479.94     1400.92     85.60 o 
   3   6  20     2692.99     2772.47    123.62 o 
   4   6  20     1092.63     1152.88     99.88 o 
   5   6  20        5.34      106.47     75.68 o 
   6   6  20       35.29      118.50     65.47 o 
   7   6  20      899.80      919.09    154.00 o 
   8   6  20      363.59      376.70    115.61 o 
  -8   7  20      464.68      611.43    107.57 o 
  -7   7  20     1165.12     1151.51     92.90 o 
  -6   7  20      146.70      157.68     33.59 o 
  -5   7  20        0.45      146.69     54.83 o 
  -4   7  20       38.29      106.26     38.15 o 
  -3   7  20     3003.78     3000.63    121.07 o 
  -2   7  20      439.19      479.77     52.57 o 
  -1   7  20       34.81      199.52     68.14 o 
   0   7  20     1193.87     1007.49     57.85 o 
   1   7  20     3399.77     3369.07     81.49 o 
   2   7  20      389.93      500.42     43.78 o 
   3   7  20     2091.82     1963.65     72.30 o 
   4   7  20       72.44      147.91     61.29 o 
   5   7  20       86.41      117.79     48.78 o 
   6   7  20      270.95       96.72     73.82 o 
   7   7  20      262.33      408.82    114.09 o 
  -8   8  20      249.77      205.65     61.06 o 
  -7   8  20      233.86      141.99     46.49 o 
  -6   8  20      127.37      149.60     47.44 o 
  -5   8  20      630.79      639.07     59.91 o 
  -4   8  20     1356.87     1406.23     78.47 o 
  -3   8  20       62.49      156.36     52.10 o 
  -2   8  20      671.68      711.28     64.65 o 
  -1   8  20      827.53      930.31     64.74 o 
   0   8  20        2.52      156.23     60.80 o 
   1   8  20     1317.87     1146.67     58.59 o 
   2   8  20       68.17       97.28     42.47 o 
   3   8  20     4452.08     4221.94    102.17 o 
   4   8  20      108.39      153.95     45.42 o 
   5   8  20      797.57      815.26    149.13 o 
   6   8  20        4.13       88.59     88.23 o 
   7   8  20       35.54       21.72     79.39 o 
  -7   9  20      177.95      209.67     56.57 o 
  -6   9  20     1196.26     1220.73     96.76 o 
  -5   9  20      164.05      322.38     69.10 o 
  -4   9  20      530.88      500.81     65.49 o 
  -3   9  20       22.44      134.05     56.94 o 
  -2   9  20      970.27      903.88     65.23 o 
  -1   9  20      533.72      574.98     58.76 o 
   0   9  20       75.15      112.70     39.05 o 
   1   9  20       41.09       93.93     30.25 o 
   2   9  20     4685.26     4470.51    111.30 o 
   3   9  20      320.27      319.64     49.32 o 
   4   9  20      208.02      107.33     93.63 o 
   5   9  20      111.55      126.63    123.59 o 
   6   9  20      871.26      748.22    143.21 o 
   7   9  20        2.82       11.19    139.23 o 
  -6  10  20      711.77      608.21     68.35 o 
  -5  10  20      196.65      302.97     77.68 o 
  -4  10  20      332.90      333.68     84.06 o 
  -3  10  20        9.38       45.36     45.24 o 
  -2  10  20     1266.33     1182.04     74.00 o 
  -1  10  20        6.13      137.03     87.39 o 
   0  10  20       62.83      119.56     39.37 o 
   1  10  20      119.67      160.73     40.75 o 
   2  10  20        7.43       25.41     43.61 o 
   3  10  20     1284.48     1356.75     80.33 o 
   4  10  20     1167.18     1032.10    166.51 o 
   5  10  20      231.53      183.32     83.27 o 
   6  10  20      846.39      801.07    175.62 o 
  -6  11  20      233.12      362.29     71.02 o 
  -5  11  20       20.43      160.98     72.17 o 
  -4  11  20        2.51       47.34     68.03 o 
  -3  11  20       41.72      148.71     51.14 o 
  -2  11  20      128.68       99.27     36.71 o 
  -1  11  20      153.59      158.93     41.62 o 
   0  11  20      202.98      172.50     34.99 o 
   1  11  20     1619.87     1488.06     68.76 o 
   2  11  20      476.15      603.12     64.59 o 
   3  11  20     1123.26     1188.91    104.20 o 
   4  11  20       60.26       27.38    116.42 o 
   5  11  20      108.79      133.72     78.08 o 
  -5  12  20      665.94      691.28    103.50 o 
  -4  12  20        1.94       68.39     61.13 o 
  -3  12  20      425.18      474.44     67.49 o 
  -2  12  20      462.52      535.62     61.37 o 
  -1  12  20     2459.59     2303.63     99.70 o 
   0  12  20      118.03      135.54     41.81 o 
   1  12  20       40.72       98.49     47.97 o 
   2  12  20       10.44      134.41     46.86 o 
   3  12  20      152.99      197.86    122.00 o 
   4  12  20      163.15      191.79     98.47 o 
  -3  13  20       71.78      175.72     70.13 o 
  -2  13  20       96.73      111.01     61.06 o 
  -1  13  20       14.42      103.06     41.44 o 
   0  13  20     2714.27     2941.25    136.74 o 
   1  13  20     2383.08     2184.43    102.63 o 
   2  13  20     2754.76     2867.49    109.82 o 
   3  13  20       10.70      132.69     72.35 o 
  -9   0  21       62.00      240.73     89.24 o 
  -7   0  21       73.05      162.88     60.67 o 
  -5   0  21      385.78      367.65     73.75 o 
  -3   0  21     1817.26     1897.84    157.13 o 
  -1   0  21     3724.33     3875.39    123.69 o 
   1   0  21      144.35      126.08     37.80 o 
   3   0  21     4616.54     4290.94    165.08 o 
   5   0  21     2321.02     2474.21    179.68 o 
   7   0  21      596.42      766.08    133.83 o 
  -9   1  21       74.41      100.16     41.28 o 
  -8   1  21      324.09      303.58     48.72 o 
  -7   1  21      121.92      175.86     47.35 o 
  -6   1  21     2201.25     2434.44    107.38 o 
  -5   1  21     1706.87     1503.86     80.48 o 
  -4   1  21     5305.35     4945.71    100.22 o 
  -3   1  21      506.84      576.84     57.19 o 
  -2   1  21      430.28      472.52     49.98 o 
  -1   1  21      391.11      478.54     48.34 o 
   0   1  21      275.06      271.53     36.23 o 
   1   1  21      263.49      314.19     35.64 o 
   2   1  21     1018.15     1103.26     63.53 o 
   3   1  21     2212.05     2142.80     96.83 o 
   4   1  21      539.82      619.76     91.37 o 
   5   1  21      610.48      606.42     80.42 o 
   6   1  21      476.89      390.15     81.81 o 
   7   1  21     1237.15     1225.27    214.14 o 
   8   1  21        2.01      142.39     72.78 o 
  -9   2  21       58.01      199.53     50.64 o 
  -8   2  21     1492.31     1513.70     81.99 o 
  -7   2  21        0.54      174.57     63.83 o 
  -6   2  21      343.57      430.00     82.05 o 
  -5   2  21       90.09      143.00     61.48 o 
  -4   2  21     1575.17     1449.23     71.89 o 
  -3   2  21     2178.61     2282.64     79.14 o 
  -2   2  21     2019.29     1879.82     65.19 o 
  -1   2  21       12.94      126.18     67.73 o 
   0   2  21       54.02      114.79     38.91 o 
   1   2  21     1061.70     1129.62     48.05 o 
   2   2  21      162.92      166.79     27.30 o 
   3   2  21        6.46       73.39     49.16 o 
   4   2  21      931.80      929.01     95.63 o 
   5   2  21       41.22       93.42     64.78 o 
   6   2  21     2287.60     2234.43    115.25 o 
   7   2  21     1236.93     1401.19    228.23 o 
   8   2  21      207.74      198.97     94.17 o 
  -9   3  21        0.79       75.84     63.21 o 
  -8   3  21       10.83      114.07     54.22 o 
  -7   3  21     1419.29     1383.91     78.32 o 
  -6   3  21     2658.68     2901.12    142.54 o 
  -5   3  21        2.63       83.82     60.58 o 
  -4   3  21      371.24      446.38     74.16 o 
  -3   3  21     2687.84     2535.38     80.07 o 
  -2   3  21     1305.10     1228.93     57.12 o 
  -1   3  21     2233.81     2128.84     67.16 o 
   0   3  21     1484.18     1610.73     61.54 o 
   1   3  21      620.05      512.82     57.18 o 
   2   3  21     3031.09     2813.93     92.00 o 
   3   3  21     1171.51     1066.01     37.74 o 
   4   3  21       94.63      117.75     53.73 o 
   5   3  21       42.76       77.92     52.14 o 
   6   3  21     2600.02     2756.79    232.57 o 
   7   3  21        2.85       10.88     69.66 o 
   8   3  21       20.31       78.16     94.86 o 
  -9   4  21      606.66      581.25     76.61 o 
  -8   4  21      128.84      204.71     41.96 o 
  -7   4  21       29.72       65.03     39.57 o 
  -6   4  21       59.66       81.18     39.29 o 
  -5   4  21      393.44      435.11     74.55 o 
  -4   4  21     2801.91     2886.48     91.06 o 
  -3   4  21      936.78      963.38     65.16 o 
  -2   4  21       65.79       83.93     30.18 o 
  -1   4  21        1.45       99.27     51.69 o 
   0   4  21      463.43      500.96     50.61 o 
   1   4  21      951.75     1006.22     52.39 o 
   2   4  21       55.50      153.99     41.31 o 
   3   4  21     3169.33     2767.17     75.85 o 
   4   4  21        1.11      284.02     85.20 o 
   5   4  21      500.30      587.42     73.65 o 
   6   4  21       79.49       72.89     81.11 o 
   7   4  21       31.36      151.37     82.41 o 
   8   4  21     1137.17      925.31    152.21 o 
  -8   5  21      330.70      272.19     61.91 o 
  -7   5  21      823.59      826.62     70.86 o 
  -6   5  21      382.74      427.88     52.44 o 
  -5   5  21       40.45      121.00     54.97 o 
  -4   5  21        1.44       91.33     59.39 o 
  -3   5  21        4.04       63.56     56.43 o 
  -2   5  21       19.62      155.26     48.41 o 
  -1   5  21     1798.30     1679.95     68.18 o 
   0   5  21        6.91      140.25     47.25 o 
   1   5  21      551.71      695.87     86.26 o 
   2   5  21      791.12      884.02     50.85 o 
   3   5  21      558.31      539.27     36.20 o 
   4   5  21       80.37      168.08     71.39 o 
   5   5  21     1250.81     1113.39    141.94 o 
   6   5  21      241.00      236.51     80.12 o 
   7   5  21      814.23     1278.03    169.54 o 
   8   5  21       11.37      123.16    130.19 o 
  -8   6  21      187.27      188.00     52.17 o 
  -7   6  21     1105.28      951.82     82.60 o 
  -6   6  21       84.72      157.34     53.40 o 
  -5   6  21      266.39      238.29     41.54 o 
  -4   6  21     1816.99     1750.43     75.58 o 
  -3   6  21     1350.57     1383.16     75.74 o 
  -2   6  21       56.59      147.42     84.91 o 
  -1   6  21      494.16      442.18     48.03 o 
   0   6  21        7.56       64.00     52.32 o 
   1   6  21     4380.49     4068.21    105.84 o 
   2   6  21      795.24      681.10     45.43 o 
   3   6  21      259.42      210.98     26.72 o 
   4   6  21      440.75      463.88     80.01 o 
   5   6  21        8.62       93.16     66.58 o 
   6   6  21     1860.21     1799.76    191.60 o 
   7   6  21      390.84      301.07    109.75 o 
   8   6  21       32.84      194.83    130.69 o 
  -8   7  21      174.60      187.72     62.10 o 
  -7   7  21       11.24       70.86     68.59 o 
  -6   7  21      417.79      458.41     53.41 o 
  -5   7  21     1105.78      976.97     67.90 o 
  -4   7  21       29.33      147.36     44.51 o 
  -3   7  21        3.59      148.98     48.02 o 
  -2   7  21     4933.82     4931.75    106.23 o 
  -1   7  21       38.19      186.48     54.00 o 
   0   7  21       11.75      138.02     55.48 o 
   1   7  21       44.60      229.68     52.11 o 
   2   7  21     1305.78     1339.77     57.05 o 
   3   7  21       12.28       74.04     50.41 o 
   4   7  21      886.04      741.85     89.37 o 
   5   7  21      169.67      272.48     55.88 o 
   6   7  21       81.78      163.28    123.68 o 
   7   7  21       28.65       74.75    125.32 o 
  -7   8  21     1560.60     1434.15    177.95 o 
  -6   8  21        0.02       55.73     64.29 o 
  -5   8  21       53.32      140.56     51.60 o 
  -4   8  21      863.10      790.06     65.79 o 
  -3   8  21     1546.99     1672.05     77.42 o 
  -2   8  21      121.98      196.18     51.26 o 
  -1   8  21      371.42      348.41     44.23 o 
   0   8  21     1792.34     1623.97     73.34 o 
   1   8  21      334.98      348.60     46.33 o 
   2   8  21     2234.08     2150.30     95.02 o 
   3   8  21        5.53      121.36     69.59 o 
   4   8  21        3.75      193.25     81.01 o 
   5   8  21      381.25      433.51    127.96 o 
   6   8  21      123.11      129.68     90.96 o 
   7   8  21       28.71       87.20     70.62 o 
  -7   9  21      993.39     1103.42    149.48 o 
  -6   9  21       89.67      118.30     48.20 o 
  -5   9  21      149.82      156.10     62.63 o 
  -4   9  21        3.97       64.89     43.16 o 
  -3   9  21      522.40      528.57     59.36 o 
  -2   9  21      829.14      854.59     64.34 o 
  -1   9  21     1712.58     1468.27     69.19 o 
   0   9  21       70.75       69.52     50.34 o 
   1   9  21      422.58      374.37     44.40 o 
   2   9  21      360.54      265.13     34.78 o 
   3   9  21     2185.52     2156.95    130.04 o 
   4   9  21       74.64      106.54    150.41 o 
   5   9  21       91.17       85.43     88.42 o 
   6   9  21        0.34       59.69    110.72 o 
  -6  10  21      188.74      189.80     64.59 o 
  -5  10  21     1163.74     1187.28    106.53 o 
  -4  10  21       56.99      136.61     52.69 o 
  -3  10  21     1097.41     1051.35     69.06 o 
  -2  10  21      127.07      137.32     36.90 o 
  -1  10  21      752.41      677.12     55.49 o 
   0  10  21       69.71       92.81     31.85 o 
   1  10  21     1910.99     1915.36     76.89 o 
   2  10  21      370.78      409.81     45.76 o 
   3  10  21        3.81       29.92     62.92 o 
   4  10  21      770.23      988.90    165.26 o 
   5  10  21        5.45      194.53    129.48 o 
  -5  11  21        2.07      173.36     76.43 o 
  -4  11  21        7.35      130.70     74.22 o 
  -3  11  21      159.48      131.33     39.95 o 
  -2  11  21     2448.26     2466.53    101.23 o 
  -1  11  21     1149.76     1050.02     63.43 o 
   0  11  21     1729.88     1773.92    187.19 o 
   1  11  21       11.39       87.35     49.97 o 
   2  11  21     1684.16     1630.03     81.85 o 
   3  11  21       52.28      104.59    122.27 o 
   4  11  21        2.48      128.23    113.13 o 
   5  11  21       86.66      116.33    123.21 o 
  -4  12  21      975.92     1093.70     89.53 o 
  -3  12  21       29.79      156.35     67.93 o 
  -2  12  21      836.23      923.48     70.94 o 
  -1  12  21        0.39      130.31     53.74 o 
   0  12  21     1178.36     1209.49     70.65 o 
   1  12  21       21.96      121.93     42.34 o 
   2  12  21      307.36      285.27     53.86 o 
   3  12  21       11.62      117.24    112.83 o 
   4  12  21       14.01       85.15     73.68 o 
  -2  13  21      456.71      575.22    168.35 o 
  -1  13  21      207.96      149.13     34.05 o 
   0  13  21        6.96      146.25     39.91 o 
   1  13  21      582.38      741.49     77.64 o 
   2  13  21      988.86      780.88     95.34 o 
  -8   0  22      620.70      676.66    105.69 o 
  -6   0  22     1510.53     1472.96    112.60 o 
  -4   0  22      128.48      137.59     48.53 o 
  -2   0  22     3876.73     4202.94    141.68 o 
   0   0  22    12660.58    12547.02    175.86 o 
   2   0  22      378.55      410.79     46.70 o 
   4   0  22      306.19      546.55    125.40 o 
   6   0  22     2204.39     2356.99    184.57 o 
   8   0  22       24.42        2.73     88.66 o 
  -9   1  22      592.29      665.63     64.07 o 
  -8   1  22     1099.51     1012.13    130.90 o 
  -7   1  22       56.61      110.62     54.74 o 
  -6   1  22      278.06      370.54     55.54 o 
  -5   1  22       30.57       91.67     57.90 o 
  -4   1  22     3597.26     3429.85     90.50 o 
  -3   1  22      191.82      192.78     42.25 o 
  -2   1  22     2618.54     2513.24    113.63 o 
  -1   1  22       49.42       82.22     44.52 o 
   0   1  22       29.74       89.75     36.36 o 
   1   1  22     3397.60     3413.47    104.53 o 
   2   1  22       96.09      130.32     25.69 o 
   3   1  22      151.36      281.91     93.49 o 
   4   1  22      932.41      974.67    101.58 o 
   5   1  22      387.19      375.02     77.10 o 
   6   1  22     1386.85     1274.95     98.09 o 
   7   1  22      227.13      161.82     57.25 o 
   8   1  22      248.50      135.69     77.19 o 
  -9   2  22       77.94      157.14     47.62 o 
  -8   2  22       36.53       99.53     48.31 o 
  -7   2  22     2076.12     2260.14    118.05 o 
  -6   2  22       87.70      153.64     54.96 o 
  -5   2  22        1.94      113.61     65.41 o 
  -4   2  22      419.34      473.24     52.54 o 
  -3   2  22       56.21      138.55     62.21 o 
  -2   2  22     2057.73     2091.30     70.77 o 
  -1   2  22      130.61      131.05     30.50 o 
   0   2  22        2.16      185.55     55.46 o 
   1   2  22     7357.68     7062.68     87.74 o 
   2   2  22       53.30       74.28     33.07 o 
   3   2  22      233.59      228.77     73.72 o 
   4   2  22       20.55      197.95    110.22 o 
   5   2  22      418.17      358.89     73.74 o 
   6   2  22      542.94      512.85     88.77 o 
   7   2  22        2.17      227.62     81.98 o 
   8   2  22      227.71      138.25     88.30 o 
  -9   3  22     1054.30     1193.13     97.74 o 
  -8   3  22      330.73      399.56     87.63 o 
  -7   3  22       14.38      163.15     59.02 o 
  -6   3  22      360.23      445.61     57.82 o 
  -5   3  22       18.49       84.52     53.96 o 
  -4   3  22      102.97      229.66     49.51 o 
  -3   3  22      563.98      542.46     52.39 o 
  -2   3  22      567.67      632.41     48.97 o 
  -1   3  22     1009.10     1062.27     57.76 o 
   0   3  22     1619.80     1492.26     64.17 o 
   1   3  22     1046.46     1056.34     72.14 o 
   2   3  22      523.64      526.15     37.55 o 
   3   3  22     1138.26     1052.04     81.45 o 
   4   3  22       72.49      114.18    140.08 o 
   5   3  22      108.72      153.80     75.57 o 
   6   3  22      947.80      888.96     96.14 o 
   7   3  22      350.60      469.95    112.98 o 
   8   3  22       40.84       76.23     73.23 o 
  -8   4  22      637.70      593.35     68.09 o 
  -7   4  22      645.55      545.16     60.80 o 
  -6   4  22      183.91      152.14     41.15 o 
  -5   4  22      108.83      151.90     47.63 o 
  -4   4  22      764.46      782.75     64.90 o 
  -3   4  22      728.56      835.01     64.99 o 
  -2   4  22      479.50      501.58     59.81 o 
  -1   4  22     1285.49     1216.97     88.39 o 
   0   4  22       49.76       78.38     51.55 o 
   1   4  22      549.52      488.92     44.30 o 
   2   4  22     2682.53     2811.37     70.50 o 
   3   4  22       54.07      225.82     96.26 o 
   4   4  22       30.70      170.79     84.65 o 
   5   4  22       14.77      160.38     73.23 o 
   6   4  22      843.23      931.38     92.77 o 
   7   4  22      261.76      357.56    101.02 o 
   8   4  22      158.49      352.26    124.71 o 
  -8   5  22      984.03      927.93     85.08 o 
  -7   5  22       26.06      166.45     56.86 o 
  -6   5  22      171.68      243.80     47.54 o 
  -5   5  22      533.53      603.13     62.17 o 
  -4   5  22      891.12      988.78     86.52 o 
  -3   5  22       17.48      101.47     46.17 o 
  -2   5  22      338.69      369.48     47.66 o 
  -1   5  22      225.72      277.38     41.53 o 
   0   5  22     2130.22     2028.34     67.33 o 
   1   5  22       94.84      179.73     31.93 o 
   2   5  22     1132.72      974.80     48.91 o 
   3   5  22     2344.23     2307.39    117.36 o 
   4   5  22      301.88      291.36     94.93 o 
   5   5  22       94.51      229.13    127.28 o 
   6   5  22        0.41       64.56     93.10 o 
   7   5  22        2.49      179.96    124.24 o 
   8   5  22      261.89      413.43    124.31 o 
  -8   6  22       87.98      143.53     52.72 o 
  -7   6  22     1592.00     1801.98    109.31 o 
  -6   6  22      953.46      963.77     74.95 o 
  -5   6  22       29.24       75.08     60.47 o 
  -4   6  22      908.35      895.45     68.00 o 
  -3   6  22     1874.11     1887.32     83.77 o 
  -2   6  22      215.29      199.48     40.18 o 
  -1   6  22       31.77       86.51     54.45 o 
   0   6  22      608.58      563.53     50.28 o 
   1   6  22     3052.75     3144.01     88.38 o 
   2   6  22      269.78      219.49     45.57 o 
   3   6  22      328.67      228.67     66.95 o 
   4   6  22       70.12       99.22     69.23 o 
   5   6  22      188.63      197.73     76.33 o 
   6   6  22     1878.34     1550.66    100.17 o 
   7   6  22       18.01       61.79    126.14 o 
  -7   7  22       20.51       56.81     63.39 o 
  -6   7  22        9.72      189.33     54.31 o 
  -5   7  22     1920.42     1753.09     85.04 o 
  -4   7  22      235.53      375.37     50.44 o 
  -3   7  22       88.28       94.35     40.10 o 
  -2   7  22      631.33      647.65     52.04 o 
  -1   7  22       88.35      125.51     38.31 o 
   0   7  22       20.85      119.83     43.86 o 
   1   7  22      466.12      500.15     49.85 o 
   2   7  22      196.53      255.82     35.75 o 
   3   7  22       52.67       62.00     55.24 o 
   4   7  22      215.74      173.48     50.37 o 
   5   7  22     2472.74     2618.57    420.64 o 
   6   7  22       17.73      225.91    140.30 o 
   7   7  22      220.67      322.86    141.08 o 
  -7   8  22      363.13      285.44     83.02 o 
  -6   8  22       42.60      110.39     53.08 o 
  -5   8  22      236.99      211.50     66.83 o 
  -4   8  22      354.37      452.97     78.06 o 
  -3   8  22     3299.39     3137.97    182.91 o 
  -2   8  22        9.13      116.34     44.46 o 
  -1   8  22     2552.80     2191.77     88.17 o 
   0   8  22      271.97      327.67     46.81 o 
   1   8  22      238.28      345.37     48.24 o 
   2   8  22      396.68      339.07     37.97 o 
   3   8  22       74.60      107.77     50.69 o 
   4   8  22     1624.26     1795.05    103.22 o 
   5   8  22      542.04      601.31    119.00 o 
   6   8  22      350.98      422.55    123.09 o 
  -6   9  22      817.50      816.64     84.12 o 
  -5   9  22      130.33      174.21     63.33 o 
  -4   9  22     1698.92     1621.06    112.16 o 
  -3   9  22       47.74      144.25     39.44 o 
  -2   9  22      557.69      453.64     97.57 o 
  -1   9  22      223.35      244.59     39.52 o 
   0   9  22      934.41     1056.13     66.95 o 
   1   9  22      156.64      134.55     36.88 o 
   2   9  22      888.58     1041.72     60.05 o 
   3   9  22      113.86      141.83     49.22 o 
   4   9  22     1021.04     1037.34    168.34 o 
   5   9  22       57.87       75.29    137.64 o 
   6   9  22       43.12      164.12    109.36 o 
  -6  10  22       43.29      126.10     75.28 o 
  -5  10  22      307.80      366.47     63.99 o 
  -4  10  22      518.21      642.74     89.19 o 
  -3  10  22        3.81      102.91     48.05 o 
  -2  10  22     2519.69     2540.69    124.86 o 
  -1  10  22      753.83      812.30     81.52 o 
   0  10  22      759.55      847.15    103.38 o 
   1  10  22      353.42      518.12     62.63 o 
   2  10  22      477.01      646.89     54.19 o 
   3  10  22        2.65       -6.63     77.04 o 
   4  10  22       65.97      285.94     99.47 o 
   5  10  22      647.86      650.40    160.09 o 
  -5  11  22      812.90      692.94     85.58 o 
  -4  11  22     1038.26     1119.86    124.64 o 
  -3  11  22      225.65      235.12     50.90 o 
  -2  11  22      214.61      189.99     39.80 o 
  -1  11  22       81.48      133.55     43.77 o 
   0  11  22      314.56      286.60     44.18 o 
   1  11  22      233.78      272.27     68.79 o 
   2  11  22      100.40       93.00     39.15 o 
   3  11  22      929.47      919.75    162.47 o 
   4  11  22        5.86      222.01    119.95 o 
  -3  12  22     1905.03     1975.17    103.99 o 
  -2  12  22      251.89      176.48     45.25 o 
  -1  12  22       98.01      101.56     41.05 o 
   0  12  22      144.87      156.23     48.32 o 
   1  12  22       18.84      218.86     46.36 o 
   2  12  22        1.43       91.96     61.73 o 
   3  12  22       88.68      175.07     87.84 o 
  -1  13  22      119.12      189.70     38.41 o 
   0  13  22      386.88      261.66     66.62 o 
  -9   0  23     3119.76     3055.30    138.54 o 
  -7   0  23      277.48      351.73     78.46 o 
  -5   0  23     1867.07     1866.91    116.17 o 
  -3   0  23     1397.39     1524.28    256.94 o 
  -1   0  23      117.08      105.81    105.42 o 
   1   0  23       17.74       73.49     32.13 o 
   3   0  23      868.58      735.05    121.85 o 
   5   0  23      990.37      959.28    135.14 o 
   7   0  23     1443.92     1378.90    168.12 o 
  -8   1  23      965.10     1040.52     76.61 o 
  -7   1  23        6.23      104.59     53.84 o 
  -6   1  23      160.74      226.15     53.76 o 
  -5   1  23      130.22      144.70     41.49 o 
  -4   1  23     1122.81     1068.35     65.55 o 
  -3   1  23     1903.50     1919.42     91.39 o 
  -2   1  23     2144.87     1912.97    108.19 o 
  -1   1  23      475.20      459.08     57.60 o 
   0   1  23      697.83      784.31     52.89 o 
   1   1  23     1394.15     1355.43     51.22 o 
   2   1  23     1187.61     1195.21     47.26 o 
   3   1  23     1704.87     1674.99    127.20 o 
   4   1  23        7.80       97.41     94.14 o 
   5   1  23        7.02      144.48    154.80 o 
   6   1  23      256.59      376.97    125.79 o 
   7   1  23      367.60      337.71     72.19 o 
   8   1  23       88.54      164.85     53.11 o 
  -8   2  23       20.95      109.69     73.44 o 
  -7   2  23      188.79      125.98     38.84 o 
  -6   2  23      371.26      365.54     60.84 o 
  -5   2  23      515.08      507.93     58.13 o 
  -4   2  23        4.87       34.73     63.87 o 
  -3   2  23      897.54      985.92     65.53 o 
  -2   2  23     5672.15     5436.73    100.88 o 
  -1   2  23       11.36      133.82     42.98 o 
   0   2  23     4520.48     4433.34     83.60 o 
   1   2  23      127.60      124.75     27.05 o 
   2   2  23     4052.06     3939.03    103.39 o 
   3   2  23      131.09       97.13     51.50 o 
   4   2  23      237.03      248.58    117.98 o 
   5   2  23      279.74      246.91     74.62 o 
   6   2  23     2854.58     2672.04    134.98 o 
   7   2  23      431.22      462.04     87.89 o 
   8   2  23     1497.25     1636.97    109.28 o 
  -8   3  23      102.35      178.16     68.66 o 
  -7   3  23      449.61      410.68     59.00 o 
  -6   3  23      120.26      139.97     41.49 o 
  -5   3  23      741.53      785.53     71.64 o 
  -4   3  23     2802.20     2866.29     92.46 o 
  -3   3  23      168.75      174.38     45.25 o 
  -2   3  23     1105.07     1020.83     62.67 o 
  -1   3  23        1.47      128.79     51.53 o 
   0   3  23     2833.89     2989.88     75.57 o 
   1   3  23      273.68      242.17     36.74 o 
   2   3  23       26.93       76.02     34.49 o 
   3   3  23        8.67       41.17     76.47 o 
   4   3  23      620.56      885.87    106.53 o 
   5   3  23       23.48      136.00     85.11 o 
   6   3  23        2.80      160.59     97.39 o 
   7   3  23      624.24      552.62     86.46 o 
   8   3  23        4.14        3.15     40.94 o 
  -8   4  23        0.79      169.07     53.34 o 
  -7   4  23       23.60      181.39     53.85 o 
  -6   4  23     1912.53     1936.05    158.99 o 
  -5   4  23     1118.50     1281.72     78.56 o 
  -4   4  23       42.02      219.70     65.17 o 
  -3   4  23     1485.08     1595.94     82.64 o 
  -2   4  23      437.25      437.29     49.95 o 
  -1   4  23    12116.42    11775.23    160.41 o 
   0   4  23       12.50       43.89     46.50 o 
   1   4  23      406.17      458.55     45.31 o 
   2   4  23      774.06      738.36     73.04 o 
   3   4  23      722.80      728.67    149.28 o 
   4   4  23     2596.59     2446.87    123.30 o 
   5   4  23      560.62      678.87    136.95 o 
   6   4  23       19.22      107.86    143.09 o 
   7   4  23     1016.66     1095.22    102.64 o 
  -8   5  23      155.52      165.03     59.50 o 
  -7   5  23     1694.47     1548.16    124.76 o 
  -6   5  23        2.19       83.79     54.02 o 
  -5   5  23       36.91      162.34     60.58 o 
  -4   5  23        0.79      139.43     58.85 o 
  -3   5  23       62.98      142.54     47.17 o 
  -2   5  23        0.77      101.70     49.76 o 
  -1   5  23     1065.47     1085.86     97.21 o 
   0   5  23      428.06      571.46     49.87 o 
   1   5  23     2141.43     2102.84     65.67 o 
   2   5  23      274.08      186.08     29.97 o 
   3   5  23      299.93      433.02    116.58 o 
   4   5  23      160.00      200.20     66.22 o 
   5   5  23      762.72      938.72     93.88 o 
   6   5  23      236.22      321.65     70.57 o 
   7   5  23       35.07      110.45     89.82 o 
  -7   6  23      274.87      236.12     61.62 o 
  -6   6  23      221.85      151.54     34.86 o 
  -5   6  23      882.33      927.00     68.94 o 
  -4   6  23      709.59      712.09     60.18 o 
  -3   6  23        1.58      101.93     61.73 o 
  -2   6  23      907.04      856.41     62.62 o 
  -1   6  23        2.56      153.22     48.02 o 
   0   6  23     1318.32     1394.87    124.44 o 
   1   6  23      415.52      438.33     79.55 o 
   2   6  23      821.70      794.00     62.84 o 
   3   6  23       27.35       66.79     85.87 o 
   4   6  23      805.40      960.70    161.55 o 
   5   6  23      293.79      332.38     71.93 o 
   6   6  23      546.24      526.45    170.49 o 
   7   6  23      206.06       96.92     73.84 o 
  -7   7  23       43.74      206.40     70.29 o 
  -6   7  23       13.09      100.10     44.01 o 
  -5   7  23      500.02      519.98     63.51 o 
  -4   7  23     2742.09     2845.00    110.88 o 
  -3   7  23       24.05       73.51     48.90 o 
  -2   7  23      145.37      148.38     41.87 o 
  -1   7  23      169.55      216.53     45.91 o 
   0   7  23     1430.99     1367.32     69.58 o 
   1   7  23        5.28       87.19     53.14 o 
   2   7  23        3.33      107.69     52.40 o 
   3   7  23      945.84      986.66     93.90 o 
   4   7  23      884.68      959.32    224.69 o 
   5   7  23        4.07      220.28    143.53 o 
   6   7  23      174.07      155.64     96.45 o 
  -7   8  23       10.22       58.85     53.62 o 
  -6   8  23      372.82      343.56     64.98 o 
  -5   8  23        5.70      159.09     52.14 o 
  -4   8  23     1061.48     1313.27     73.49 o 
  -3   8  23     1009.94     1036.71     66.50 o 
  -2   8  23      185.59      294.11     50.04 o 
  -1   8  23      827.46      650.86     54.03 o 
   0   8  23       52.94      159.59     45.15 o 
   1   8  23      140.47      140.59     33.50 o 
   2   8  23      772.65      781.79     69.66 o 
   3   8  23       52.35       67.36     69.91 o 
   4   8  23      814.28      897.65     86.86 o 
   5   8  23       59.27        9.77    131.88 o 
   6   8  23       13.88      104.13    100.43 o 
  -6   9  23       84.45      173.27     58.74 o 
  -5   9  23      179.73      161.99     58.80 o 
  -4   9  23       10.75      130.93     54.36 o 
  -3   9  23     1506.55     1361.51     74.99 o 
  -2   9  23        7.64       59.31     53.06 o 
  -1   9  23      530.60      425.04     46.48 o 
   0   9  23       47.18       85.60     51.72 o 
   1   9  23     1251.83     1391.69     80.75 o 
   2   9  23        5.36       82.62     47.97 o 
   3   9  23        2.40      126.29     84.90 o 
   4   9  23       85.25      131.97     88.65 o 
   5   9  23      662.44      687.49    169.28 o 
  -5  10  23     2109.14     1784.60    103.55 o 
  -4  10  23        1.43       45.95     50.48 o 
  -3  10  23      110.28      115.99     41.55 o 
  -2  10  23        1.39       61.16     59.22 o 
  -1  10  23      692.43      591.68     55.08 o 
   0  10  23      143.43      183.20     36.45 o 
   1  10  23      387.28      305.27     50.13 o 
   2  10  23       22.30      140.42     60.57 o 
   3  10  23     1823.72     1678.92    105.58 o 
   4  10  23      457.22      726.73    159.09 o 
  -4  11  23     1244.63     1183.96     90.39 o 
  -3  11  23       66.14       73.80     56.27 o 
  -2  11  23      306.04      298.20     47.14 o 
  -1  11  23      135.28      206.38     41.16 o 
   0  11  23     1485.30     1614.72     79.50 o 
   1  11  23      287.15      303.51     47.30 o 
   2  11  23       35.37       41.45     48.56 o 
   3  11  23        1.93       97.63    135.56 o 
  -3  12  23       18.51      182.10     69.32 o 
  -2  12  23       17.13      154.39     57.39 o 
  -1  12  23        0.48      102.02     43.13 o 
   0  12  23      380.44      382.19     53.24 o 
   1  12  23       45.64       68.79     30.75 o 
   2  12  23      249.50      198.88     73.49 o 
  -8   0  24      141.59      116.55     80.64 o 
  -6   0  24     1034.95     1090.57    111.04 o 
  -4   0  24     7032.34     7734.46    195.45 o 
  -2   0  24     3452.77     3262.04    133.24 o 
   0   0  24    14006.62    13782.91    185.25 o 
   2   0  24      597.49      725.65    101.42 o 
   4   0  24     5996.99     6402.58    261.24 o 
   6   0  24      206.40      140.65     74.61 o 
  -8   1  24      415.60      451.46     63.43 o 
  -7   1  24      579.24      577.87     65.32 o 
  -6   1  24     1707.44     1683.36     83.26 o 
  -5   1  24        1.06      110.81     56.25 o 
  -4   1  24      537.65      620.68     61.14 o 
  -3   1  24       27.26      250.11     61.02 o 
  -2   1  24     2080.91     1943.06     75.10 o 
  -1   1  24      317.71      265.30     70.62 o 
   0   1  24      627.23      717.72     72.94 o 
   1   1  24        3.91       82.10     37.56 o 
   2   1  24      113.19      121.09     25.35 o 
   3   1  24       46.78      172.91     92.92 o 
   4   1  24        3.51       94.83     91.00 o 
   5   1  24     1744.94     1907.36    208.04 o 
   6   1  24      249.14      370.52     78.46 o 
   7   1  24      818.02      946.19    103.57 o 
  -8   2  24       39.92      200.29     63.67 o 
  -7   2  24       61.17      136.11     53.12 o 
  -6   2  24       73.27      182.81     49.94 o 
  -5   2  24     4220.82     4179.56    111.64 o 
  -4   2  24      407.04      402.78     52.52 o 
  -3   2  24     2580.29     2530.10     87.29 o 
  -2   2  24     1910.16     1831.43     68.95 o 
  -1   2  24     2691.61     2755.27     89.27 o 
   0   2  24       59.28      112.44     33.14 o 
   1   2  24       53.81       94.71     33.25 o 
   2   2  24      367.22      405.24     52.76 o 
   3   2  24     1722.70     1425.58    107.06 o 
   4   2  24       78.28       48.27     57.43 o 
   5   2  24      417.07      478.47     84.65 o 
   6   2  24        0.05      119.69    162.24 o 
   7   2  24      579.01      699.86    104.32 o 
  -8   3  24      487.20      600.22     72.27 o 
  -7   3  24        5.58      115.93     45.87 o 
  -6   3  24       49.73       53.64     54.86 o 
  -5   3  24      122.58      203.76     46.19 o 
  -4   3  24     1002.57     1093.66     71.35 o 
  -3   3  24      744.20      693.30     56.18 o 
  -2   3  24       62.99      144.75     56.80 o 
  -1   3  24      153.78      161.28     34.31 o 
   0   3  24      143.57      230.17     36.62 o 
   1   3  24      454.89      448.40     43.35 o 
   2   3  24      167.96      214.30     40.50 o 
   3   3  24        4.10       67.68     52.90 o 
   4   3  24     4788.80     4482.79    365.45 o 
   5   3  24       24.68       90.24     53.86 o 
   6   3  24      291.41      377.94     80.27 o 
   7   3  24      670.11      565.36     76.08 o 
  -8   4  24      102.18      175.28     47.10 o 
  -7   4  24       73.55      216.20     54.31 o 
  -6   4  24      218.17      175.26     58.71 o 
  -5   4  24        4.40       87.14     58.89 o 
  -4   4  24     3862.06     3996.49    103.22 o 
  -3   4  24      225.19      377.42     54.69 o 
  -2   4  24        6.91      170.34     59.68 o 
  -1   4  24       57.58      126.37     41.84 o 
   0   4  24     1981.27     1673.36     66.52 o 
   1   4  24       82.48      120.85     47.57 o 
   2   4  24        3.11       83.56     46.51 o 
   3   4  24       38.73      192.70    122.97 o 
   4   4  24     4128.14     4428.86    188.06 o 
   5   4  24       87.75      165.14     59.83 o 
   6   4  24       61.25      182.02     87.02 o 
   7   4  24      438.79      377.72     75.25 o 
  -7   5  24      275.21      461.30     62.72 o 
  -6   5  24     2014.55     2040.80    135.13 o 
  -5   5  24      154.72      170.52     41.86 o 
  -4   5  24       38.25       66.91     43.14 o 
  -3   5  24     1943.92     1768.58     83.38 o 
  -2   5  24      688.70      697.78     57.59 o 
  -1   5  24        5.39      102.46     52.68 o 
   0   5  24      169.60      196.56     37.64 o 
   1   5  24      329.72      258.20     64.39 o 
   2   5  24     3038.57     2855.86    127.45 o 
   3   5  24      390.91      585.56     93.97 o 
   4   5  24      106.16      160.06     65.91 o 
   5   5  24      150.30      179.01     70.35 o 
   6   5  24       42.33      114.69     54.56 o 
   7   5  24     1194.05     1346.20    193.48 o 
  -7   6  24      108.59      151.94     73.01 o 
  -6   6  24      550.62      496.62     59.81 o 
  -5   6  24     1407.94     1494.51     77.79 o 
  -4   6  24       17.50      156.07     52.77 o 
  -3   6  24      221.81      280.76     45.83 o 
  -2   6  24      151.55      144.20     47.14 o 
  -1   6  24     1192.57     1204.12     71.40 o 
   0   6  24     2533.67     2574.29     83.90 o 
   1   6  24       12.51       88.29     31.06 o 
   2   6  24      815.92      809.98    112.15 o 
   3   6  24      771.73      904.48     94.94 o 
   4   6  24      327.73      327.42     72.18 o 
   5   6  24      423.55      468.75    193.84 o 
   6   6  24      228.85      267.25     92.11 o 
  -7   7  24      483.31      437.60    109.26 o 
  -6   7  24        2.95       28.03     68.32 o 
  -5   7  24      203.94      224.46     45.18 o 
  -4   7  24      800.93      684.09     72.60 o 
  -3   7  24      364.36      314.63     50.11 o 
  -2   7  24       34.45      124.43     37.83 o 
  -1   7  24     1064.81     1072.82     64.57 o 
   0   7  24       27.92       62.82     56.63 o 
   1   7  24      118.12      247.34     67.42 o 
   2   7  24      664.08      670.02     85.99 o 
   3   7  24     1800.62     1897.10    119.94 o 
   4   7  24       73.64      106.13     58.70 o 
   5   7  24      724.34      773.63    174.59 o 
   6   7  24      638.83      882.09    162.18 o 
  -6   8  24       18.22       53.23     54.44 o 
  -5   8  24      218.81      217.70     62.32 o 
  -4   8  24      105.27      112.93     45.33 o 
  -3   8  24       17.37      119.76     49.33 o 
  -2   8  24        2.48      109.58     52.41 o 
  -1   8  24     3255.99     3082.48     93.97 o 
   0   8  24      727.43      702.95     79.72 o 
   1   8  24       11.95      100.32     45.00 o 
   2   8  24       24.18      185.43     79.70 o 
   3   8  24        1.76       76.06     80.21 o 
   4   8  24     2236.31     2519.57    244.83 o 
   5   8  24       89.14      141.94    150.91 o 
  -5   9  24      413.75      461.73     78.42 o 
  -4   9  24     1283.26     1372.88     81.12 o 
  -3   9  24       49.96      141.19     48.23 o 
  -2   9  24     2892.49     2720.61     91.68 o 
  -1   9  24      585.29      646.83     55.87 o 
   0   9  24     1337.68     1505.19     73.39 o 
   1   9  24        0.54       99.28     36.76 o 
   2   9  24      649.61      642.85     80.90 o 
   3   9  24     1327.19     1537.71    122.58 o 
   4   9  24      381.79      135.20     81.67 o 
   5   9  24       63.27       44.15     72.39 o 
  -5  10  24       42.13      217.12     71.73 o 
  -4  10  24      170.45      147.38     54.03 o 
  -3  10  24      360.76      334.50     49.25 o 
  -2  10  24      156.72      212.75     42.68 o 
  -1  10  24      250.16      262.38     43.13 o 
   0  10  24     1158.25     1284.66     71.54 o 
   1  10  24       42.94      143.04     52.30 o 
   2  10  24        3.01      110.25     90.76 o 
   3  10  24      533.18      464.46    135.39 o 
   4  10  24     1521.45     1828.68    204.68 o 
  -3  11  24      138.08      224.12     83.51 o 
  -2  11  24       63.64      138.01     51.60 o 
  -1  11  24      559.23      575.31     56.72 o 
   0  11  24       12.50      192.06     51.19 o 
   1  11  24      358.07      310.70     44.37 o 
   2  11  24      429.68      328.03     62.55 o 
   3  11  24      521.03      629.32    150.66 o 
  -1  12  24      428.85      393.83     56.51 o 
   0  12  24       37.69      154.74     50.81 o 
   1  12  24      607.88      640.03    119.92 o 
  -7   0  25      784.05      895.97    111.81 o 
  -5   0  25        0.07       76.22     72.04 o 
  -3   0  25     5917.44     5678.61    159.56 o 
  -1   0  25     1386.16     1377.37     90.44 o 
   1   0  25      451.33      475.28     93.68 o 
   3   0  25      120.99      307.61    136.87 o 
   5   0  25     1002.11     1133.10    149.56 o 
   7   0  25      754.01     1204.04    177.18 o 
  -8   1  25       63.71       91.12     53.35 o 
  -7   1  25        2.19       92.70     48.77 o 
  -6   1  25      142.70      173.20     42.10 o 
  -5   1  25     2089.40     2083.28    117.49 o 
  -4   1  25     1139.78     1099.64     71.97 o 
  -3   1  25        7.74      110.10     49.80 o 
  -2   1  25       16.69      130.22     46.09 o 
  -1   1  25      532.80      618.33     53.75 o 
   0   1  25     2339.21     2339.49     68.57 o 
   1   1  25      790.89      707.48     63.61 o 
   2   1  25     2534.83     2513.32    128.26 o 
   3   1  25     1153.99     1480.85    112.89 o 
   4   1  25      228.31      353.46     85.74 o 
   5   1  25      842.06      882.62    104.47 o 
   6   1  25      103.12      216.47     90.52 o 
   7   1  25      674.77      785.06    250.57 o 
  -8   2  25     1910.07     2056.92    143.76 o 
  -7   2  25      837.98      877.67     75.99 o 
  -6   2  25      666.53      560.96     63.81 o 
  -5   2  25      165.07      121.60     40.40 o 
  -4   2  25       70.67      148.86     51.57 o 
  -3   2  25     2034.34     2006.18     81.11 o 
  -2   2  25     2354.97     2450.49     84.85 o 
  -1   2  25        0.47       83.63     36.47 o 
   0   2  25      553.16      583.35     48.72 o 
   1   2  25      515.89      668.34     65.30 o 
   2   2  25     4440.24     4188.26    174.68 o 
   3   2  25      234.30      338.43     81.92 o 
   4   2  25     1112.86     1204.12    152.24 o 
   5   2  25        8.55      121.14    137.69 o 
   6   2  25     1927.16     1745.30    117.08 o 
   7   2  25      129.77      183.65     69.09 o 
  -8   3  25      358.15      275.53     67.99 o 
  -7   3  25       15.46      161.00     64.29 o 
  -6   3  25     2070.47     2146.06     92.81 o 
  -5   3  25     2598.73     2451.60    165.88 o 
  -4   3  25      177.46      214.78     44.34 o 
  -3   3  25        7.63      156.78     63.96 o 
  -2   3  25      127.33      192.18     49.94 o 
  -1   3  25        1.20       92.79     47.07 o 
   0   3  25      118.36      159.44     34.96 o 
   1   3  25      108.89      149.31     52.02 o 
   2   3  25     1600.60     1753.37    131.88 o 
   3   3  25     4589.38     4405.84    153.96 o 
   4   3  25      169.84       85.18     58.27 o 
   5   3  25       16.31      107.87     76.28 o 
   6   3  25       88.14      221.68     83.29 o 
   7   3  25      302.83      337.78     78.45 o 
  -7   4  25     3247.51     3331.21    107.19 o 
  -6   4  25        0.70      141.58     61.09 o 
  -5   4  25      205.53      214.72     77.78 o 
  -4   4  25      101.95      156.68     48.36 o 
  -3   4  25     1632.86     1602.76     77.98 o 
  -2   4  25     3372.47     3228.28    103.31 o 
  -1   4  25     2254.80     2430.90    107.81 o 
   0   4  25       38.29       95.91     40.46 o 
   1   4  25      525.89      499.50     49.36 o 
   2   4  25      102.01      198.13     89.24 o 
   3   4  25        1.39       94.67     76.18 o 
   4   4  25      387.16      429.38     76.36 o 
   5   4  25      750.32      731.04    163.11 o 
   6   4  25       60.45      194.68     90.53 o 
   7   4  25      968.83     1010.36    189.98 o 
  -7   5  25       51.82      272.46     61.99 o 
  -6   5  25     1297.41     1259.63     77.62 o 
  -5   5  25      242.28      251.95     54.60 o 
  -4   5  25       13.91       78.76     43.37 o 
  -3   5  25       27.92       76.65     61.84 o 
  -2   5  25      175.31      241.61     44.85 o 
  -1   5  25     1444.13     1469.50    110.24 o 
   0   5  25      165.27      139.50     45.58 o 
   1   5  25      216.20      270.02     39.97 o 
   2   5  25     1675.54     1667.18    148.73 o 
   3   5  25     2805.70     2879.30    134.95 o 
   4   5  25      310.87      321.47     87.57 o 
   5   5  25       64.77      182.45     77.24 o 
   6   5  25      154.28      153.54     71.59 o 
  -7   6  25      106.62       99.22     57.28 o 
  -6   6  25       39.78       83.14     52.32 o 
  -5   6  25      316.31      349.61     51.05 o 
  -4   6  25       15.37      182.05     59.26 o 
  -3   6  25      903.64      813.75     63.71 o 
  -2   6  25     1454.18     1794.27    128.28 o 
  -1   6  25       15.35      141.85     51.09 o 
   0   6  25     1260.13     1157.85     62.14 o 
   1   6  25     1057.87     1127.02     60.04 o 
   2   6  25      589.08      474.39     76.83 o 
   3   6  25       10.58      104.15     87.97 o 
   4   6  25      660.16      773.28     95.04 o 
   5   6  25      206.98      161.72     62.72 o 
   6   6  25      261.18      205.19    110.92 o 
  -6   7  25      254.73      302.43     61.89 o 
  -5   7  25       44.79      109.78     38.57 o 
  -4   7  25      244.56      243.54     46.65 o 
  -3   7  25       67.75      139.06     58.09 o 
  -2   7  25      503.84      502.68     55.58 o 
  -1   7  25        6.40      206.26     55.28 o 
   0   7  25      956.77      938.38     61.14 o 
   1   7  25     1259.62     1103.12     59.78 o 
   2   7  25       96.13      176.00     93.17 o 
   3   7  25      291.80      191.63    102.54 o 
   4   7  25      404.71      526.87     79.73 o 
   5   7  25      408.26      255.98    118.32 o 
  -6   8  25      455.17      522.34     79.71 o 
  -5   8  25      138.18      135.76     43.15 o 
  -4   8  25      387.73      520.03     58.77 o 
  -3   8  25      513.56      582.21    137.68 o 
  -2   8  25     1237.63     1282.31     76.90 o 
  -1   8  25       31.82      141.59     50.22 o 
   0   8  25      399.46      376.32     51.12 o 
   1   8  25      950.89      912.38     61.24 o 
   2   8  25     1103.12     1036.87    148.92 o 
   3   8  25      106.30      195.29     80.69 o 
   4   8  25      379.80      410.15    110.84 o 
   5   8  25      824.29      585.25    119.45 o 
  -5   9  25      231.90      291.80     61.43 o 
  -4   9  25       31.35      151.29     53.97 o 
  -3   9  25      747.55      865.58     82.45 o 
  -2   9  25      718.08      679.10     66.17 o 
  -1   9  25      911.96      957.46     68.48 o 
   0   9  25        4.49      111.68     63.54 o 
   1   9  25      126.84      124.85     32.17 o 
   2   9  25      604.39      565.57     78.61 o 
   3   9  25      272.09      435.24    202.19 o 
   4   9  25       94.94       31.48    130.08 o 
  -4  10  25      206.26      115.75     52.41 o 
  -3  10  25     1123.56      999.32     79.85 o 
  -2  10  25      475.09      573.09     86.64 o 
  -1  10  25      101.43       96.53     34.92 o 
   0  10  25        1.10       77.35     49.31 o 
   1  10  25      286.03      199.80     47.14 o 
   2  10  25      638.56      746.40    206.74 o 
   3  10  25      121.74      149.00     96.40 o 
  -2  11  25      954.22     1042.86     81.63 o 
  -1  11  25      559.16      639.81     63.25 o 
   0  11  25      647.81      608.62     57.62 o 
   1  11  25       19.63      134.87     55.93 o 
   2  11  25        2.38      104.28     50.49 o 
  -6   0  26       22.89      120.74     61.38 o 
  -4   0  26      196.90      319.09     82.30 o 
  -2   0  26     3173.34     3066.05    258.63 o 
   0   0  26     3946.79     3959.59    116.43 o 
   2   0  26     3149.55     3188.44    201.89 o 
   4   0  26      583.98      530.64    124.09 o 
   6   0  26      320.60      328.38    118.56 o 
  -7   1  26      410.94      401.59     75.88 o 
  -6   1  26        7.19      152.89     60.06 o 
  -5   1  26      305.95      407.10     53.95 o 
  -4   1  26     1294.61     1224.68     73.36 o 
  -3   1  26      879.27      979.75     67.65 o 
  -2   1  26       14.54      113.39     54.82 o 
  -1   1  26     3862.35     3699.19     90.74 o 
   0   1  26     2184.78     2047.01     67.33 o 
   1   1  26     5902.68     5688.34     87.66 o 
   2   1  26        1.01       89.60     67.57 o 
   3   1  26      600.87      742.27    103.25 o 
   4   1  26        4.58      149.74     99.78 o 
   5   1  26       73.27      152.30     90.76 o 
   6   1  26     1161.13     1366.85    115.08 o 
   7   1  26      154.28      165.16     80.46 o 
  -7   2  26     1000.87      913.70     77.40 o 
  -6   2  26      656.01      658.80     64.46 o 
  -5   2  26      754.22      624.18     79.52 o 
  -4   2  26        2.49      104.87     59.80 o 
  -3   2  26     1010.67      954.99     70.51 o 
  -2   2  26      888.79      816.89     63.83 o 
  -1   2  26      116.47      139.33     35.50 o 
   0   2  26      106.38      201.29     40.01 o 
   1   2  26      857.17      898.21     52.52 o 
   2   2  26     2235.61     1766.64    114.90 o 
   3   2  26     1441.38     1287.50    144.34 o 
   4   2  26      651.11      608.66     87.42 o 
   5   2  26      588.60      664.11    258.76 o 
   6   2  26       79.15       89.31     53.50 o 
   7   2  26       82.26      141.03     59.54 o 
  -7   3  26     1003.31     1134.38     84.50 o 
  -6   3  26       17.34      200.99     57.17 o 
  -5   3  26      751.56      712.57     67.74 o 
  -4   3  26       63.07      124.02     39.96 o 
  -3   3  26      698.22      725.28     59.59 o 
  -2   3  26      525.62      619.02     60.55 o 
  -1   3  26       85.86      129.75     37.31 o 
   0   3  26      999.23      869.77     58.29 o 
   1   3  26      660.69      603.68     60.67 o 
   2   3  26     1372.94     1310.36    106.97 o 
   3   3  26     1086.98     1088.41    106.10 o 
   4   3  26     1437.21     1221.32    153.73 o 
   5   3  26      174.98      244.72     76.60 o 
   6   3  26      390.23      642.54    281.62 o 
  -7   4  26      138.79      184.16     60.71 o 
  -6   4  26     2049.90     2420.84     97.84 o 
  -5   4  26       64.78       95.29     43.34 o 
  -4   4  26      227.96      233.36     44.84 o 
  -3   4  26      210.49      202.84     36.66 o 
  -2   4  26      286.05      199.18     40.13 o 
  -1   4  26      844.32      804.34     66.75 o 
   0   4  26        8.68       77.37     42.53 o 
   1   4  26        5.42      133.75     41.99 o 
   2   4  26     3652.37     3463.11    256.92 o 
   3   4  26        0.79       98.48     67.70 o 
   4   4  26     2492.35     2240.69    132.40 o 
   5   4  26       91.48      172.22     92.13 o 
   6   4  26     1005.17     1282.19    116.49 o 
  -7   5  26      673.47      649.66     71.05 o 
  -6   5  26        1.03       84.12     35.30 o 
  -5   5  26       27.89       62.42     39.16 o 
  -4   5  26      289.17      265.85     56.38 o 
  -3   5  26       41.35       93.08     50.00 o 
  -2   5  26      132.25      157.34     39.54 o 
  -1   5  26     2776.45     2625.37     88.95 o 
   0   5  26     1777.48     1665.13     84.97 o 
   1   5  26      697.38      623.95     80.01 o 
   2   5  26       63.22      178.37    108.43 o 
   3   5  26       57.29      159.36     87.18 o 
   4   5  26     1176.40     1074.71     99.71 o 
   5   5  26      691.68      688.32     93.15 o 
   6   5  26      278.01      246.33     75.10 o 
  -6   6  26      116.44      154.72     42.78 o 
  -5   6  26      181.10      190.18     52.01 o 
  -4   6  26      827.21      919.25     72.24 o 
  -3   6  26     1276.98     1125.43     71.87 o 
  -2   6  26      846.10      880.17     63.78 o 
  -1   6  26      713.59      660.89     62.92 o 
   0   6  26       27.23      146.00     53.21 o 
   1   6  26      827.74     1033.95     89.62 o 
   2   6  26      427.56      590.09     90.59 o 
   3   6  26      209.07      150.97     55.68 o 
   4   6  26       13.44      176.73     60.85 o 
   5   6  26      131.51      166.73    140.57 o 
  -6   7  26      707.03      704.86     82.97 o 
  -5   7  26       16.91       74.59     47.47 o 
  -4   7  26      156.04      248.12     91.66 o 
  -3   7  26     1905.48     1868.59     85.24 o 
  -2   7  26      477.55      610.87     65.08 o 
  -1   7  26     1447.11     1439.35     83.59 o 
   0   7  26     1421.63     1188.79     62.73 o 
   1   7  26      693.49      558.37     60.80 o 
   2   7  26        3.08      197.08     90.67 o 
   3   7  26      569.32      719.54    121.22 o 
   4   7  26        5.04      110.18    104.10 o 
   5   7  26     2219.58     1979.66    332.99 o 
  -5   8  26      470.02      371.96     48.14 o 
  -4   8  26      503.94      550.45    146.43 o 
  -3   8  26      969.53      995.75     70.71 o 
  -2   8  26      665.56      660.88     62.58 o 
  -1   8  26       24.62      227.73     58.14 o 
   0   8  26      269.73      244.88     45.32 o 
   1   8  26       86.17       91.11     34.23 o 
   2   8  26      686.88      666.07    135.91 o 
   3   8  26      748.12      657.90     90.11 o 
   4   8  26       12.87      118.38     67.39 o 
  -4   9  26      417.71      463.53     59.89 o 
  -3   9  26      471.12      441.73     55.38 o 
  -2   9  26      165.42      203.08     45.07 o 
  -1   9  26       34.30       94.71     42.63 o 
   0   9  26      120.35      200.64     39.38 o 
   1   9  26       68.70      124.23     46.42 o 
   2   9  26       13.28      106.95     75.07 o 
   3   9  26        0.40       98.12     75.12 o 
  -3  10  26      330.57      360.76     50.52 o 
  -2  10  26      410.12      271.99     44.68 o 
  -1  10  26      151.05      193.59     41.51 o 
   0  10  26      118.27      156.68     40.36 o 
   1  10  26       38.67       85.00     50.92 o 
   2  10  26      235.52      185.08     60.00 o 
   0  11  26       88.61       99.23     57.73 o 
  -7   0  27        1.78      147.93     84.18 o 
  -5   0  27     1241.02     1249.27    110.31 o 
  -3   0  27      101.59      146.63     60.13 o 
  -1   0  27     5751.07     5048.04    269.73 o 
   1   0  27     1305.64     1098.17    149.90 o 
   3   0  27        4.22      149.53    158.54 o 
   5   0  27        7.36       67.27    121.92 o 
  -7   1  27      282.90      320.14     55.39 o 
  -6   1  27      108.38      133.10     50.75 o 
  -5   1  27      153.01      203.65     48.11 o 
  -4   1  27     1809.66     1594.30     83.21 o 
  -3   1  27     1136.48     1231.32     94.40 o 
  -2   1  27     1359.99     1581.00     73.51 o 
  -1   1  27      344.52      430.73     54.62 o 
   0   1  27      238.79      229.84     37.19 o 
   1   1  27     1271.47     1195.32     92.16 o 
   2   1  27       13.45       80.32     76.91 o 
   3   1  27       80.21      106.02     79.36 o 
   4   1  27        7.86       48.85     79.45 o 
   5   1  27     1381.70     1504.37    122.92 o 
   6   1  27      576.99      581.00    127.39 o 
  -7   2  27        0.04       98.29     57.82 o 
  -6   2  27      359.22      296.32     69.62 o 
  -5   2  27        0.32       91.57     55.65 o 
  -4   2  27     2211.20     2199.28     89.07 o 
  -3   2  27        0.70      188.16     52.08 o 
  -2   2  27      553.99      531.64     56.06 o 
  -1   2  27      214.05      239.32     58.90 o 
   0   2  27     6185.46     5740.40    116.70 o 
   1   2  27       75.54      123.99     64.48 o 
   2   2  27      706.31      711.05     94.94 o 
   3   2  27      188.50      262.20     76.39 o 
   4   2  27     1057.97     1025.18     98.01 o 
   5   2  27      402.65      571.79     96.86 o 
   6   2  27      127.66      183.15     70.25 o 
  -7   3  27        8.00      112.23     53.95 o 
  -6   3  27      474.53      442.29     60.48 o 
  -5   3  27        0.01      138.16     63.25 o 
  -4   3  27      323.59      353.00     96.01 o 
  -3   3  27      865.02      972.08     80.68 o 
  -2   3  27     1665.62     1644.25    142.17 o 
  -1   3  27      261.92      308.13     46.06 o 
   0   3  27       98.02      135.82     33.51 o 
   1   3  27      839.93      936.52    116.66 o 
   2   3  27      977.91      913.53    102.22 o 
   3   3  27       87.19      163.29     69.30 o 
   4   3  27      112.29      194.95     70.79 o 
   5   3  27     1124.45     1264.56    187.94 o 
   6   3  27      751.07      961.82    114.83 o 
  -6   4  27        5.08       92.28     46.28 o 
  -5   4  27      271.67      258.57     46.39 o 
  -4   4  27      877.88      807.90     70.03 o 
  -3   4  27        0.12      212.69     64.12 o 
  -2   4  27        6.86      130.46     47.83 o 
  -1   4  27       27.01      234.43     72.54 o 
   0   4  27       52.35       96.49     33.53 o 
   1   4  27     2694.83     2642.92    130.31 o 
   2   4  27       16.84       72.19     65.30 o 
   3   4  27      611.38      470.74     82.41 o 
   4   4  27     1000.38      991.43    109.69 o 
   5   4  27      226.10      228.23     72.44 o 
   6   4  27      231.95      195.86     79.36 o 
  -6   5  27       68.45      148.93     44.66 o 
  -5   5  27      138.76      202.33     50.92 o 
  -4   5  27       98.23      146.49     49.48 o 
  -3   5  27     2315.90     2287.40     88.91 o 
  -2   5  27      165.22      191.87     41.27 o 
  -1   5  27      434.83      523.97     55.06 o 
   0   5  27      345.72      350.98     45.86 o 
   1   5  27     3753.53     3894.54    161.67 o 
   2   5  27       24.05      160.17     78.14 o 
   3   5  27        3.14      162.95    112.94 o 
   4   5  27       68.64      126.46     89.87 o 
   5   5  27     1707.47     1919.81    218.60 o 
  -6   6  27       13.56       87.47     38.31 o 
  -5   6  27      243.60      213.50     68.57 o 
  -4   6  27      155.47      241.16     50.07 o 
  -3   6  27       17.80       99.26     64.44 o 
  -2   6  27       13.74      155.72     56.79 o 
  -1   6  27       15.86       71.22     75.73 o 
   0   6  27     1579.87     1523.36     66.27 o 
   1   6  27      152.06      268.44     84.43 o 
   2   6  27      130.62      177.92     56.83 o 
   3   6  27      387.90      357.04     97.26 o 
   4   6  27      342.79      460.43    261.54 o 
   5   6  27      613.35      572.79    101.73 o 
  -5   7  27        8.35      153.98     51.60 o 
  -4   7  27      131.84      122.87     43.06 o 
  -3   7  27      533.83      554.38     57.72 o 
  -2   7  27      599.49      539.31     67.86 o 
  -1   7  27       31.42      150.47     56.39 o 
   0   7  27     2035.89     1914.68     74.20 o 
   1   7  27        0.02      152.05     92.88 o 
   2   7  27      131.27      158.50     56.23 o 
   3   7  27       69.19      162.79     77.31 o 
   4   7  27       81.96      198.26    102.20 o 
  -4   8  27       46.92      138.49     51.35 o 
  -3   8  27       80.49      226.97     55.82 o 
  -2   8  27       31.59       62.02     41.82 o 
  -1   8  27      226.75      205.19     61.81 o 
   0   8  27       83.89      191.89     45.05 o 
   1   8  27      126.10      209.82     62.59 o 
   2   8  27      888.91      616.63    169.53 o 
   3   8  27       92.02       90.02     46.35 o 
   4   8  27      914.14      959.78    100.89 o 
  -3   9  27      508.12      589.14     64.04 o 
  -2   9  27      241.46      225.78     44.98 o 
  -1   9  27        0.69       93.55     43.84 o 
   0   9  27       74.96      131.17     44.28 o 
   1   9  27     1081.34     1010.07     99.07 o 
   2   9  27       80.30      163.18     66.57 o 
   3   9  27        1.23      172.03     74.55 o 
  -2  10  27       13.29       91.57     50.86 o 
  -1  10  27       18.21      107.81     47.85 o 
   0  10  27      547.37      520.81    140.36 o 
   1  10  27        6.16      238.64     83.88 o 
  -6   0  28      417.73      505.06    123.57 o 
  -4   0  28     8218.20     8841.81    201.34 o 
  -2   0  28      683.13      653.82    105.90 o 
   0   0  28       48.59      202.09     72.16 o 
   2   0  28        4.06      237.48    140.16 o 
   4   0  28     2695.19     2739.58    191.90 o 
   6   0  28     1883.88     1801.99    180.19 o 
  -6   1  28      559.23      618.23     69.66 o 
  -5   1  28     1420.71     1430.47    129.68 o 
  -4   1  28      270.08      223.60     64.98 o 
  -3   1  28      296.86      389.50     63.69 o 
  -2   1  28      340.02      289.95     46.87 o 
  -1   1  28     1142.54     1303.90    126.47 o 
   0   1  28      519.65      560.95     48.64 o 
   1   1  28       42.27      102.78     97.50 o 
   2   1  28       25.03      125.36     94.32 o 
   3   1  28      878.25      557.84    129.51 o 
   4   1  28      392.61      402.50     73.86 o 
   5   1  28      465.06      414.25    162.32 o 
   6   1  28       44.67      316.00     93.19 o 
  -6   2  28       32.26      177.07     56.21 o 
  -5   2  28      980.27      984.42    104.91 o 
  -4   2  28      217.76      258.42     45.73 o 
  -3   2  28     1893.97     1820.65     82.42 o 
  -2   2  28      123.38      189.89     40.12 o 
  -1   2  28      153.46      174.23     51.34 o 
   0   2  28      198.05      273.02     48.26 o 
   1   2  28     1760.63     1354.36    165.63 o 
   2   2  28     1011.02     1120.51    185.08 o 
   3   2  28      211.10      212.49     65.02 o 
   4   2  28       99.98       82.72     69.48 o 
   5   2  28     1317.16     1501.26    210.19 o 
   6   2  28       30.27       52.40     83.54 o 
  -6   3  28      398.40      531.02     62.03 o 
  -5   3  28       13.51      125.00     57.47 o 
  -4   3  28      153.65      149.83     57.85 o 
  -3   3  28       13.99      155.62     56.88 o 
  -2   3  28        1.26      124.55     55.13 o 
  -1   3  28     1940.90     1793.25     75.47 o 
   0   3  28       27.10       93.10     41.21 o 
   1   3  28      887.43      784.60    146.29 o 
   2   3  28       18.45       81.06    138.65 o 
   3   3  28     2659.19     2511.36    156.42 o 
   4   3  28      263.00      383.98     82.91 o 
   5   3  28      357.35      594.34     97.72 o 
  -6   4  28      161.14      249.70     59.74 o 
  -5   4  28      137.84      177.12     47.30 o 
  -4   4  28      988.62      962.82     79.37 o 
  -3   4  28       69.80      158.96     62.36 o 
  -2   4  28     3182.83     2970.88     88.24 o 
  -1   4  28      123.41      136.90     32.83 o 
   0   4  28      144.28       84.86     26.86 o 
   1   4  28      211.59      203.63    114.69 o 
   2   4  28      230.02      216.59     68.88 o 
   3   4  28        2.50      158.38    109.39 o 
   4   4  28      371.86      672.74    101.01 o 
   5   4  28      200.20      249.70     79.66 o 
  -6   5  28      959.52      871.17     86.08 o 
  -5   5  28       79.09      148.25     44.11 o 
  -4   5  28      145.27      210.49     68.96 o 
  -3   5  28     1311.62     1267.33     75.01 o 
  -2   5  28      643.05      519.39     59.08 o 
  -1   5  28       21.82       92.43     35.91 o 
   0   5  28        1.38      133.87     44.81 o 
   1   5  28      189.35      137.56     56.08 o 
   2   5  28      167.62      225.25    118.58 o 
   3   5  28      295.53      322.45     88.72 o 
   4   5  28     1927.86     1587.67    146.51 o 
   5   5  28       39.48       90.31     84.34 o 
  -5   6  28       80.52      179.20     49.82 o 
  -4   6  28      259.76      269.29     47.29 o 
  -3   6  28      243.39      268.16     45.92 o 
  -2   6  28       65.03       87.27     41.30 o 
  -1   6  28      125.52      155.43     45.54 o 
   0   6  28      203.87      213.14     35.10 o 
   1   6  28      247.70      302.27    178.72 o 
   2   6  28      216.78      207.41     70.41 o 
   3   6  28       61.33      170.28     74.66 o 
   4   6  28      103.82      271.97     87.89 o 
  -4   7  28      584.01      514.58     60.16 o 
  -3   7  28      975.32      960.18     80.84 o 
  -2   7  28      111.92      254.09     57.76 o 
  -1   7  28     2383.62     2320.67    101.18 o 
   0   7  28       28.86      153.37     58.22 o 
   1   7  28     2261.30     2267.20    200.63 o 
   2   7  28      204.33      292.86     72.56 o 
   3   7  28      139.34      194.22     74.91 o 
   4   7  28        0.28       74.44     58.54 o 
  -4   8  28        3.74      117.30     48.04 o 
  -3   8  28       69.05      115.36     39.49 o 
  -2   8  28      104.89      163.25     44.50 o 
  -1   8  28      318.34      293.44     45.10 o 
   0   8  28      414.46      365.55     85.05 o 
   1   8  28     1615.24     2110.88    144.73 o 
   2   8  28       11.05       94.06     75.58 o 
   3   8  28        3.63      178.73    104.60 o 
  -2   9  28      275.01      204.87     64.66 o 
  -1   9  28       69.03       70.29     33.89 o 
   0   9  28       80.22      119.18     53.44 o 
   1   9  28      309.70      300.48    100.85 o 
  -5   0  29      474.89      418.32     85.64 o 
  -3   0  29      233.76      156.40     91.83 o 
  -1   0  29       53.58       46.45     45.79 o 
   1   0  29      405.55      478.36    126.72 o 
   3   0  29     1110.13     1154.68    144.31 o 
   5   0  29      228.90      493.38    122.88 o 
  -6   1  29      146.55      200.75     54.11 o 
  -5   1  29      415.75      616.84     71.51 o 
  -4   1  29      768.89      857.44     88.34 o 
  -3   1  29       91.10       96.14     44.70 o 
  -2   1  29        0.58      158.00     45.90 o 
  -1   1  29     1193.32     1183.42     89.53 o 
   0   1  29        6.33       75.40     29.16 o 
   1   1  29      617.71      565.86     94.63 o 
   2   1  29      394.48      373.04    115.00 o 
   3   1  29      574.66      638.84     95.69 o 
   4   1  29     1880.37     1778.91    187.45 o 
   5   1  29      553.26      525.86     93.80 o 
  -6   2  29     3599.65     3829.76    120.53 o 
  -5   2  29        0.15      189.96     60.29 o 
  -4   2  29       84.39      156.94     53.27 o 
  -3   2  29       84.65      107.98     41.36 o 
  -2   2  29     1495.96     1656.11     94.91 o 
  -1   2  29      175.42      190.05     48.62 o 
   0   2  29     1469.03     1610.48     83.69 o 
   1   2  29     1158.10     1143.11    111.34 o 
   2   2  29      766.01      723.71    104.66 o 
   3   2  29       54.81      156.97     71.16 o 
   4   2  29        9.45      181.13     73.66 o 
   5   2  29        1.98      140.25     92.98 o 
  -6   3  29       44.17      148.17     43.06 o 
  -5   3  29       24.93      113.82     54.74 o 
  -4   3  29        5.86      158.59     55.62 o 
  -3   3  29      116.98      195.76     42.34 o 
  -2   3  29       65.93      155.18     48.19 o 
  -1   3  29       56.05       59.40     39.56 o 
   0   3  29      369.56      404.39     95.73 o 
   1   3  29     1548.58     1601.28    123.53 o 
   2   3  29      462.68      548.99    204.31 o 
   3   3  29      949.56     1067.44    116.31 o 
   4   3  29      928.61     1185.14    112.42 o 
   5   3  29      406.03      287.81     68.76 o 
  -5   4  29      172.15      127.24     60.28 o 
  -4   4  29      920.28      874.07     67.74 o 
  -3   4  29       56.10      149.89     43.46 o 
  -2   4  29      671.06      579.98     74.28 o 
  -1   4  29      331.68      506.05     54.71 o 
   0   4  29      191.37      132.81     42.30 o 
   1   4  29     1250.93     1184.60    116.98 o 
   2   4  29        6.82      180.53     94.70 o 
   3   4  29     1486.82     1190.15    102.73 o 
   4   4  29      196.41      165.68     52.35 o 
  -5   5  29      870.65      797.08    105.37 o 
  -4   5  29       55.80      137.00     51.68 o 
  -3   5  29       16.96      173.84     60.32 o 
  -2   5  29      433.39      437.95     64.21 o 
  -1   5  29      852.14      833.64     69.71 o 
   0   5  29       31.47      110.81     86.22 o 
   1   5  29       66.00      174.17     87.14 o 
   2   5  29      275.68      281.65     81.97 o 
   3   5  29     1889.08     1830.35    149.86 o 
   4   5  29       36.09       85.09     67.30 o 
  -4   6  29       83.65      110.54     35.87 o 
  -3   6  29      377.63      559.69     62.85 o 
  -2   6  29      128.65      155.14     44.69 o 
  -1   6  29     1949.13     1646.73     74.34 o 
   0   6  29      735.53      835.49     97.69 o 
   1   6  29        1.95      149.98     83.63 o 
   2   6  29       11.83      147.26     84.08 o 
   3   6  29      168.39      273.04     76.22 o 
  -4   7  29       55.20       66.82     46.83 o 
  -3   7  29      116.73      132.15     45.46 o 
  -2   7  29       51.74      105.17     42.73 o 
  -1   7  29      269.05      328.40     61.34 o 
   0   7  29       34.08      204.97     85.44 o 
   1   7  29       22.61       78.40     66.53 o 
   2   7  29       64.16      160.60     75.42 o 
   3   7  29       39.88       99.55     49.66 o 
  -2   8  29      650.53      556.24     64.66 o 
  -1   8  29       32.54       94.08     35.41 o 
   0   8  29       38.49      220.58     80.64 o 
   1   8  29      188.26      440.95    223.79 o 
   2   8  29      144.84      194.22     71.49 o 
  -4   0  30      174.63      281.16     83.19 o 
  -2   0  30      463.57      388.27     64.67 o 
   0   0  30     1859.17     1733.90    176.18 o 
   2   0  30       47.91      136.70     79.01 o 
   4   0  30      128.12      107.17     75.40 o 
  -5   1  30      100.68      274.37     89.96 o 
  -4   1  30       57.61      188.35     57.79 o 
  -3   1  30        4.54      123.92     48.67 o 
  -2   1  30      135.49      131.69     35.61 o 
  -1   1  30      427.31      358.98     45.43 o 
   0   1  30      340.63      343.11     75.08 o 
   1   1  30      409.27      220.53    164.56 o 
   2   1  30     1342.49     1108.20    102.47 o 
   3   1  30       19.50       49.66     83.03 o 
   4   1  30       64.36      123.41     56.90 o 
  -5   2  30      528.00      591.56     65.77 o 
  -4   2  30        0.76      127.17     52.93 o 
  -3   2  30      306.45      389.56     59.85 o 
  -2   2  30      477.51      609.57     79.50 o 
  -1   2  30     1401.24     1388.34     73.67 o 
   0   2  30      341.50      268.02    135.31 o 
   1   2  30     1238.58     1121.36    113.22 o 
   2   2  30       25.00      215.28     99.13 o 
   3   2  30      891.40      664.95    141.69 o 
   4   2  30       40.19      171.28    101.35 o 
  -5   3  30       32.58       81.81     40.38 o 
  -4   3  30       12.74       93.08     44.51 o 
  -3   3  30     1725.09     1643.72    121.18 o 
  -2   3  30      374.44      439.96     78.12 o 
  -1   3  30      804.90      819.56     64.52 o 
   0   3  30       21.26       52.68     83.14 o 
   1   3  30     1586.89     1371.43    116.46 o 
   2   3  30      451.84      749.05    102.94 o 
   3   3  30      281.67      286.99     82.26 o 
   4   3  30       48.42      120.56     66.24 o 
  -5   4  30       22.39      133.53     50.31 o 
  -4   4  30      395.39      406.94     65.89 o 
  -3   4  30      183.02      245.92     90.06 o 
  -2   4  30     2804.81     2796.03     90.05 o 
  -1   4  30      363.91      422.10     50.88 o 
   0   4  30       91.58      211.48     88.01 o 
   1   4  30       48.14      113.12     96.39 o 
   2   4  30     1200.11     1394.36    125.94 o 
   3   4  30     1278.90     1330.11    146.82 o 
   4   4  30      210.15      333.55     79.18 o 
  -4   5  30       20.37      135.47     41.50 o 
  -3   5  30       84.59      194.02     62.61 o 
  -2   5  30        8.34      169.50     54.59 o 
  -1   5  30       88.74      151.19     38.85 o 
   0   5  30       23.07      184.86     87.34 o 
   1   5  30      596.97      785.68    247.06 o 
   2   5  30      673.32      627.76    253.81 o 
   3   5  30      491.69      497.59     89.49 o 
  -3   6  30      190.30      280.82     61.10 o 
  -2   6  30      547.41      631.37     62.46 o 
  -1   6  30      709.87      673.62     55.14 o 
   0   6  30       27.86      107.90     88.06 o 
   1   6  30       11.85      220.05     80.45 o 
   2   6  30      176.45      164.20     56.15 o 
   3   6  30      112.37      211.73    187.19 o 
  -2   7  30        1.49      111.36     44.75 o 
  -1   7  30     1148.12     1037.38     83.24 o 
   0   7  30      276.52      218.21     65.67 o 
   1   7  30      136.61      155.05     82.68 o 
  -5   0  31      472.11      404.62     78.96 o 
  -3   0  31      447.25      405.81     95.59 o 
  -1   0  31       59.72      157.47     55.91 o 
   1   0  31     2608.97     2622.16    197.38 o 
   3   0  31       22.92       84.13     72.56 o 
  -5   1  31      554.90      498.63     58.63 o 
  -4   1  31       30.28      149.04     45.18 o 
  -3   1  31     3955.76     4138.41    109.41 o 
  -2   1  31       31.17      119.90     36.66 o 
  -1   1  31      268.80      309.50     44.92 o 
   0   1  31       77.98      242.86     81.83 o 
   1   1  31      854.15      801.61    288.47 o 
   2   1  31      457.98      327.12     80.83 o 
   3   1  31      188.50      136.19     62.08 o 
   4   1  31      161.09      202.56     66.40 o 
  -4   2  31     1094.65     1227.20     78.84 o 
  -3   2  31        3.06      185.82     62.00 o 
  -2   2  31       31.25      186.94     48.14 o 
  -1   2  31      362.57      367.24     51.88 o 
   0   2  31      661.38      732.56    109.12 o 
   1   2  31        1.46      184.12     96.80 o 
   2   2  31       21.80      154.74     90.42 o 
   3   2  31       55.28       89.80     63.69 o 
  -4   3  31       77.51       47.16     34.48 o 
  -3   3  31      661.40      617.75     62.82 o 
  -2   3  31     1933.99     2118.28    151.73 o 
  -1   3  31      243.08      296.24     65.01 o 
   0   3  31        2.15      136.58     68.17 o 
   1   3  31      455.89      490.88     89.29 o 
   2   3  31      337.01      401.97     83.36 o 
   3   3  31      653.14      717.62     94.95 o 
  -4   4  31        1.38       66.68     42.63 o 
  -3   4  31      468.02      375.01     51.76 o 
  -2   4  31       87.71      123.96     42.74 o 
  -1   4  31      169.48      195.75    119.39 o 
   0   4  31      808.61      767.57    181.86 o 
   1   4  31      817.61      887.65    105.23 o 
   2   4  31      118.89      143.35     70.72 o 
   3   4  31       21.70      221.50     97.59 o 
  -3   5  31        5.98      192.00     53.95 o 
  -2   5  31      372.72      337.64     56.74 o 
  -1   5  31      202.03       88.38     49.40 o 
   0   5  31      612.76      762.61    110.55 o 
   1   5  31      282.73      152.49     58.09 o 
   2   5  31       31.46       85.64     68.28 o 
  -2   6  31        0.44      188.66     53.55 o 
  -1   6  31      345.98      338.74    126.47 o 
   0   6  31      111.92      115.25     70.22 o 
   1   6  31      188.61      173.04     67.29 o 
  -4   0  32       21.73      131.50     78.61 o 
  -2   0  32      126.54      157.57    124.82 o 
   0   0  32       31.67      179.30    139.80 o 
   2   0  32       16.61      162.58    120.80 o 
  -4   1  32      623.25      612.57     71.46 o 
  -3   1  32       50.61      117.30     52.75 o 
  -2   1  32      242.31      245.95     48.74 o 
  -1   1  32      614.31      764.77    109.20 o 
   0   1  32      729.77      881.33    104.25 o 
   1   1  32      265.24      339.76     89.05 o 
   2   1  32      889.54      850.00    109.11 o 
   3   1  32      685.02      670.34    142.15 o 
  -3   2  32      557.58      529.57     60.46 o 
  -2   2  32       55.37      171.69     45.75 o 
  -1   2  32        4.94      122.81     81.62 o 
   0   2  32       19.27      181.82     75.62 o 
   1   2  32      314.05      357.95    120.52 o 
   2   2  32      185.95      197.27     65.38 o 
  -3   3  32      383.89      444.19     75.87 o 
  -2   3  32      660.97      741.88     60.35 o 
  -1   3  32      497.17      457.70     80.48 o 
   0   3  32      114.63      269.37     88.47 o 
   1   3  32       42.17      156.99     90.76 o 
   2   3  32        8.61      318.39     97.40 o 
  -2   4  32        3.09      103.09     44.40 o 
  -1   4  32        0.84       82.16     85.03 o 
   0   4  32      153.46       74.25     59.44 o 
   1   4  32      231.72      292.45     76.36 o 
  -1   5  32       52.46       82.98     55.15 o 
   0   5  32      440.47      603.07     97.99 o 
  -1   0  33     1440.23     1718.76    194.81 o 
   1   0  33     1891.04     1952.31    187.72 o 
  -2   1  33       75.38      101.12     35.53 o 
  -1   1  33     1358.54     1479.63    316.32 o 
   0   1  33     1324.77     1233.82    120.29 o 
   1   1  33      397.56      323.34     84.43 o 
  -2   2  33       27.26      111.71     47.49 o 
  -1   2  33       78.17      186.93     69.94 o 
   0   2  33      505.58      644.88    101.92 o 
   1   2  33        0.11      266.28    136.58 o 
  -1   3  33      334.87      409.22    113.91 o 
   0   3  33      750.56      673.34    105.82 o 
                                                 
